# Supplementary material for: Method for extracting the surface impedance of a generic reflective metasurface
Source: Sci Rep. 2024 Nov 7;14:27141. doi: 10.1038/s41598-024-76671-9 (PMC11544093; doi:10.1038/s41598-024-76671-9)
Supplement: Supplementary file 2 — Supplementary Information 2. [file 41598_2024_76671_MOESM2_ESM.csv]

experimental frequency	p to p magnitude	p to p phase	p to s magnitude	p to s phase	s to p magnitude	s to p phase	s to s magnitude	s to s phase		modelled frequency	p to p magnitude	p to p phase	p to s magnitude	p to s phase	s to p magnitude	s to p phase	s to s magnitude	s to s phase			Ex	Ey	Re(Zxx)	Re(Zxy)	Re(Zyx)	Re(Zyy)	Im(Zxx)	Im(Zxy)	Im(Zyx)	Im(Zyy)	conservedpolarisation	converted polarisation	de-embedding height
16	0.551336267	147.315155	0.298154473	146.3131714	0.279588226	148.6662445	0.664159819	-23.48204231		16	0.797212289	0.668282784	0.571466456	0.777687442	0.571468085	-2.364231758	0.815775066	-2.251564775			0	1	1.57	1.57	1.57	0	-4.32	0	0	-6	0.9641431234009995+0.3072812826775402j	0.07675424926081312+0.058693095663323314j	0.044968869
16.01999974	0.542487249	145.4457855	0.29988133	145.344986	0.275121585	147.5471497	0.667138685	-24.06602669		16.05	0.79673659	0.571310677	0.572480421	0.702262511	0.572482039	-2.439657882	0.815058293	-2.305946416			0	1	0.841	1.45	1.45	1.64	-1.39	-0.012	-0.012	-1.73	0.5655587704103759+0.5174099367861468j	-0.025476850050484154+0.42391750448849447j	0.044968869
16.03999949	0.542055524	146.2135925	0.292919357	145.5569305	0.267640742	147.7294617	0.656062531	-23.96400642		16.1	0.796390804	0.474997813	0.573324386	0.627120783	0.573325992	-2.514800828	0.814459616	-2.360401588			0	1	4.94	0.223	0.223	0.329	-0.708	1.48	1.48	-0.0798	-0.1695054424418684+0.1012928355711285j	0.016283796499943503+0.2932533795416011j	0.044968869
16.06000026	0.563324545	144.9122009	0.289117249	145.521347	0.275132027	147.2700806	0.656572963	-23.73206711		16.150000000000002	0.796168646	0.379363485	0.574006554	0.552267204	0.574008146	-2.589655652	0.813973901	-2.414939034			0	1	0.57	0.905	0.905	1.03	-2.58	-4.86	-4.86	-2.42	0.8378107125519886-0.2593653872851687j	-0.09764472125990918-0.4911132827059145j	0.044968869
16.08	0.571833596	144.053894	0.300710249	145.7333679	0.277446189	147.2572479	0.66877018	-23.26968384		16.2	0.796063575	0.284424221	0.574535254	0.477705768	0.574536831	-2.664218358	0.813595741	-2.469566808			0	1	1.58	0.555	0.555	0	1.62	0.775	0.775	-5.56	0.9469266754746598+0.3334280377423938j	0.024164614656332566+0.10283980907247547j	0.044968869
16.09999974	0.583923436	142.2222443	0.311071218	145.385025	0.278967253	145.919281	0.684015159	-23.6960125		16.25	0.796068863	0.190193862	0.574918881	0.403439556	0.574920443	-2.738485866	0.813319517	-2.524292265			0	1	0.0984	2.71	2.71	1.47	-5.24	2.89	2.89	0.424	0.6277049623138846-5.520956628703195E-4j	0.15768731444599401+0.2259047345074397j	0.044968869
16.12000051	0.573928513	142.5002136	0.305530247	144.2790375	0.269676745	145.4951172	0.67004614	-24.31055069		16.3	0.796177664	0.096683659	0.575165846	0.329470777	0.575167393	-2.81245597	0.813139461	-2.579122068			0	1	4.09	2.73	2.73	1.91	2.4	0	0	2.39	0.7063896099209841-0.5067278563017567j	-0.023992493200889996-0.2830979886362979j	0.044968869
16.14000026	0.587043177	141.7920227	0.31081988	143.9975128	0.278506049	145.7832947	0.677272641	-23.81849289		16.35	0.796383082	0.003902383	0.575284524	0.255800808	0.575286054	-2.88612729	0.813049709	-2.634062197			0	1	0.758	0.987	0.987	1.64	0.425	0.517	0.517	1.54	0.2535070992293995-0.38012696449660116j	-0.5029786777762664-0.11548401032494121j	0.044968869
16.16	0.589531993	141.4332581	0.313219268	144.0585175	0.273017315	145.0458832	0.673582821	-23.98361206		16.400000000000002	0.796678225	-0.088143553	0.575283208	0.182430245	0.57528472	-2.959499232	0.813044356	-2.689117972			0	1	4.27	0	0	0	-0.696	-0.00887	-0.00887	-2.89	0.7861363048060523+0.6180480838379243j	-0.0010691734280063121-2.1870577535582043E-4j	0.044968869
16.17999974	0.596192396	139.7025452	0.316518309	143.1218109	0.271709713	144.6101379	0.672621552	-24.62513542		16.45	0.797056256	-0.179449963	0.57517007	0.109358947	0.575171564	-3.032571938	0.813117506	-2.744294077			0	1	1.62	3.21	3.21	7.36	-0.446	4.88	4.88	-2.62	0.925998510809084+0.0645509702152079j	0.06460508142829842+0.20591503965509714j	0.044968869
16.19999949	0.579749905	139.0060883	0.314180124	143.3825226	0.271472953	144.2391815	0.66053544	-24.34785652		16.5	0.797510444	-0.270014744	0.574953128	0.036586083	0.574954602	-3.105346239	0.813263309	-2.799594592			0	1	1.7	2	2	0.884	-0.643	-1.75	-1.75	4.53	0.9600581288917882-0.2840129916354593j	0.09296017675588468-0.25841192357773407j	0.044968869
16.22000026	0.586055604	138.4596558	0.322293271	142.476944	0.281988112	144.4100037	0.670470993	-24.09374237		16.55	0.798034197	-0.359837738	0.574640211	-0.03588982	0.574641666	3.105361697	0.813476	-2.855023032			0	1	0.762	2.65	2.65	1.31	2.74	0.669	0.669	-0.416	-0.05927835864611658-2.42346168975271j	0.7399234104723539-2.0920213350158305j	0.044968869
16.24	0.581288617	137.4620514	0.320633895	141.2276764	0.282061422	143.4731293	0.667159408	-24.27927399		16.6	0.798621102	-0.448920584	0.57423894	-0.10807083	0.574240374	3.033179189	0.813749936	-2.910582382			0	1	4.08	2.29	2.29	2.77	-3.13	-4.45	-4.45	-0.987	0.6961368528212659-0.23982854696855432j	-0.11416351677206513-0.30395332260692476j	0.044968869
16.25999974	0.579271114	136.0614014	0.317503082	141.60112	0.282557305	142.0104523	0.675339159	-24.55886841		16.650000000000002	0.79926495	-0.537266571	0.573756699	-0.179959564	0.573758112	2.961288927	0.814079616	-2.966275141			0	1	6.02	1.7	1.7	0.739	2.97	-0.667	-0.667	-7.42	0.9397000582137217+0.271473649600499j	-0.055797292888614854+0.036403802144443574j	0.044968869
16.28000051	0.563585387	136.1347504	0.316655275	141.6591492	0.269714385	141.677475	0.653411849	-24.2640419		16.7	0.799959758	-0.624880498	0.573200623	-0.251559141	0.573202014	2.889687788	0.814459711	-3.022103364			0	1	3.11	0.484	0.484	6.52	-0.287	0	0	-2.61	0.7613013157829267+0.08360802671470381j	-0.02728902810841198+0.01175053306613982j	0.044968869
16.30000026	0.567974951	135.5967712	0.322906776	141.0758362	0.270392046	142.3561554	0.664960901	-24.04836464		16.75	0.800699792	-0.711768532	0.572577581	-0.322873142	0.572578949	2.818372193	0.81488508	-3.078068701			0	1	0.0694	6.55	6.55	5.09	3.38	1.02	1.02	3.98	1.010657510057118-0.14101850676616104j	0.24504570736718578-0.09943568864825214j	0.044968869
16.32	0.581775514	134.8405609	0.319284001	140.665451	0.27868399	141.91539	0.672417918	-23.92350578		16.8	0.801479575	-0.797938069	0.571894165	-0.393905566	0.57189551	2.747338143	0.815350783	-3.134172447			0	1	2.53	0.811	0.811	0.945	0.311	-1.02	-1.02	-0.217	0.05693139607483204-0.10747645261376539j	-0.15819637352562257-0.3111324537443532j	0.044968869
16.33999974	0.569454337	133.3966217	0.32063538	140.0382843	0.279006354	141.073349	0.683999324	-24.91306496		16.85	0.802293902	-0.883397609	0.571156686	-0.464660789	0.571158007	2.676581259	0.815852095	3.092769732			0	1	0	1.03	1.03	0	-0.219	5.63	5.63	3.25	0.9388729390452858+0.002655178108049211j	0.026633151102577524+0.3410390293947842j	0.044968869
16.35999949	0.543052139	131.8813477	0.311786236	139.1962128	0.271611294	140.6790924	0.665259682	-25.21491432		16.900000000000002	0.803137839	-0.968156625	0.570371165	-0.535143528	0.57037246	2.606096825	0.816384515	3.036386523			0	1	0.286	3.89	3.89	0.756	-1.48	-0.989	-0.989	-8.43	1.072850484473085+0.13863236185459696j	0.28428535926591564+0.1481778649726685j	0.044968869
16.38000026	0.557867389	132.3090515	0.315631231	139.1854248	0.273869644	141.5801392	0.653332095	-24.31027985		16.95	0.804006734	-1.052225449	0.569543331	-0.605358801	0.569544601	2.53587982	0.816943766	2.979862775			0	1	2.86	0.441	0.441	3.44	-3	2.62	2.62	-1.83	0.6736612002504389+0.07676536718024066j	0.12081059462678782+0.1363796939589733j	0.044968869
16.4	0.563134342	131.341095	0.32169644	139.0488129	0.28474776	140.2830353	0.665853708	-24.40628052		17	0.804896212	-1.135615159	0.568678626	-0.6753119	0.568679869	2.465924953	0.817525803	2.923198229			0	1	2.62	5.26	5.26	0.526	0.512	4.18	4.18	-1.5	1.032800797862035+0.1462779521224204j	0.18809247282567754+0.20126461920437516j	0.044968869
16.41999974	0.565015947	129.1654968	0.315165271	137.8061371	0.282238849	139.2349701	0.673836382	-24.75756073		17.05	0.805802173	-1.218337475	0.567782198	-0.745008352	0.567783414	2.396226696	0.818126809	2.866392795			0	1	0.263	2.29	2.29	4.13	1.53	-2.71	-2.71	-5.97	0.824067042986944+0.046414220773565655j	-0.025611744806635334-0.32438012307963626j	0.044968869
16.44000051	0.565051701	128.6082611	0.318857893	137.5308075	0.276780185	138.3847198	0.659281925	-25.41584015		17.1	0.806720788	-1.300404664	0.566858911	-0.814453893	0.5668601	2.326779312	0.818743198	2.809446516			0	1	4.08	0.745	0.745	0.496	0.0979	-0.181	-0.181	-3.63	0.8106135165032925+0.4855947652682992j	-0.04630079844381769+0.06357300111889631j	0.044968869
16.46000026	0.571927712	127.5967178	0.320060252	137.5041351	0.282175078	138.1646576	0.651261723	-25.13982773		17.150000000000002	0.807648495	-1.381829448	0.565913347	-0.88365444	0.565914507	2.257576882	0.819371605	2.752359539			0	1	0	1.15	1.15	3.09	-0.829	0	0	-0.21	0.4333889125173704+0.1473532945807173j	-0.3029383566549349+0.42058302711407886j	0.044968869
16.48	0.564130622	127.5982056	0.326051324	137.1044617	0.280481994	138.2229919	0.643932613	-24.37499619		17.200000000000003	0.808581989	-1.46262492	0.564949812	-0.952616065	0.564950943	2.188613334	0.820008888	2.695132084			0	1	5.18	0	0	2.48	-1.24	8.67	8.67	-4.32	0.8703762935560576+0.01687044917479864j	0.05781735237501367+0.17024978519209416j	0.044968869
16.49999974	0.578613962	125.4033813	0.328892858	136.3230286	0.286350236	137.0402374	0.670435791	-24.63319969		17.25	0.809518214	-1.542804474	0.563972341	-1.021344971	0.563973441	2.119882463	0.820652118	2.637764423			0	1	0.445	0.188	0.188	1.3	0.291	-1.45	-1.45	3.75	0.7393651587923377-0.26674489690682557j	0.28198737527550605-0.23945433824144963j	0.044968869
16.51999949	0.581000447	124.2939148	0.330789653	135.0648193	0.280033418	135.4706421	0.673739387	-25.465168		17.3	0.810454356	-1.622381729	0.562984707	-1.089847473	0.562985777	2.051377955	0.821298573	2.58025685			0	1	0.161	0.205	0.205	0.958	1.81	-3.58	-3.58	-2.25	0.8570465756587657+0.17139588395446648j	0.02515881305731516-0.37131820421465583j	0.044968869
16.54000026	0.576244604	123.4472122	0.322059424	135.1643066	0.269031144	135.3028259	0.652466795	-25.76336098		17.35	0.811387831	-1.701370471	0.56199043	-1.158129974	0.561991467	1.983093403	0.821945731	2.522609665			0	1	6.31	4.62	4.62	0.814	-5.1	0.735	0.735	0.271	0.7736616850516329+1.1388787306618022j	0.3292488936749006+0.5128280377376545j	0.044968869
16.56	0.576463436	123.5716858	0.328327103	134.8209991	0.270767885	135.7065582	0.639180795	-24.96279144		17.400000000000002	0.812316275	-1.779784594	0.560992781	-1.226198952	0.560993786	1.915022331	0.822591265	2.46482315			0	1	0.532	0.978	0.978	2.79	2.12	0.282	0.282	3.51	0.7272495951271725-0.2915164911353738j	-0.013627940190105646-0.15475565143202777j	0.044968869
16.57999974	0.603744021	122.3933563	0.335270814	134.8910065	0.273533429	135.4727631	0.649556973	-24.57507133		17.450000000000003	0.813237533	-1.857638047	0.559994796	-1.294060938	0.559995767	1.847158203	0.823233028	2.406897551			0	1	2.51	1.6	1.6	2.6	0.757	-0.0546	-0.0546	-0.648	0.3296951945611333+0.10358053150920511j	-0.3010918881048366-0.0281503646868043j	0.044968869
16.60000051	0.601260201	120.9932098	0.336378271	133.0214081	0.278630753	135.1424103	0.672641878	-25.09298897		17.5	0.814149652	-1.934944793	0.558999279	-1.361722509	0.559000217	1.779494444	0.823869052	2.348833066			0	1	4.45	0	0	6.05	7.13	6.24	6.24	0.402	0.8120694924002752+0.05909425945478049j	-0.07886612087400399+0.11199466277790901j	0.044968869
16.62000026	0.586101052	119.7446671	0.323487641	132.3068237	0.278316405	134.1247864	0.660938168	-26.04636192		17.55	0.815050866	-2.011718762	0.558008818	-1.429190267	0.55800972	1.71202445	0.824497533	2.290629822			0	1	3.34	0.249	0.249	0.876	-5.38	4.11	4.11	3.56	0.822581920771307-0.25716046300352197j	-0.02512374336297093+0.18440525752590345j	0.044968869
16.64	0.586950109	119.7150803	0.320533527	132.7339783	0.272094115	133.7011261	0.632052772	-25.62269402		17.6	0.815939587	-2.087973817	0.557025785	-1.496470832	0.557026651	1.644741597	0.825116828	2.232287871			0	1	0.9	1.12	1.12	1.54	3.79	-1.53	-1.53	0	0.40876591115384836-0.023310536109584525j	0.1300207199649669-0.23048697898981588j	0.044968869
16.65999974	0.599848238	119.2784348	0.325920167	132.9836121	0.268899582	134.1256104	0.630942375	-24.57570648		17.650000000000002	0.816814398	-2.163723722	0.556052353	-1.563570832	0.556053181	1.577639259	0.825725442	2.173807169			0	1	5.88	4.77	4.77	0.075	2.65	0	0	0.194	1.7283654112505002-0.5259207986081188j	0.5620480843356568-0.14814697036809207j	0.044968869
16.67999949	0.60816315	117.8890915	0.333027325	132.2094574	0.274935784	133.3820801	0.661135758	-24.3632431		17.700000000000003	0.81767404	-2.23898211	0.555090498	-1.63049689	0.555091288	1.510710809	0.826322022	2.115187571			0	1	0.591	3.72	3.72	2.57	2.42	1.61	1.61	-0.19	1.8611154926775553-0.3337579163384907j	1.2639195922981068+0.2706976075761785j	0.044968869
16.70000026	0.600468377	117.108963	0.329318913	131.2899323	0.270002096	133.1008606	0.663884828	-24.60798264		17.75	0.818517401	-2.313762462	0.554142013	-1.697255621	0.554142763	1.443949632	0.826905351	2.056428818			0	1	3.8	2.34	2.34	2	-2.11	-0.198	-0.198	1.57	0.29888298462998836-0.46554777812738213j	-0.3646147225204808-0.09560058964705993j	0.044968869
16.72	0.586249456	117.639679	0.326618385	132.1860504	0.270075938	132.5896149	0.650929427	-25.45358467		17.8	0.819343513	-2.388078083	0.553208511	-1.763853622	0.55320922	1.377349129	0.827474333	1.997530526			0	1	1.97	0.777	0.777	3.8	-7.29	8.75	8.75	2.2	0.904711761294076-0.09949745644464444j	0.04371476560265646+0.14739923444523148j	0.044968869
16.73999974	0.591072992	117.5973663	0.332911004	131.3398743	0.264913324	132.4736176	0.647566227	-24.76300621		17.85	0.820151536	-2.46194208	0.552291437	-1.830297466	0.552292103	1.310902724	0.828027995	1.938492182			0	1	2.46	0.668	0.668	2.03	1.92	-0.0899	-0.0899	-7.33	0.9037378617573382+0.23673777555075753j	-0.03724166461410298+0.022536983351684053j	0.044968869
16.76000051	0.576179904	117.6842728	0.334809125	131.1389771	0.265432902	132.9707336	0.655373041	-25.0266304		17.900000000000002	0.820940757	-2.535367351	0.551392072	-1.8965937	0.551392695	1.244603868	0.828565472	1.879313131			0	1	0.9	0.0417	0.0417	1.48	3.6	3.31	3.31	0.147	0.6056114533603284+0.2429592220192894j	-0.19549348838872843+0.32198958576854225j	0.044968869
16.78000026	0.592941369	118.3368683	0.33742689	130.8064575	0.272429445	132.8133087	0.65921526	-24.72488785		17.950000000000003	0.821710575	-2.608366564	0.550511544	-1.962748838	0.550512122	1.178446046	0.829086003	1.819992572			0	1	2.6	0.0445	0.0445	0	-0.933	4.75	4.75	3.49	0.8073749101956178-0.13682119586826536j	-0.110093231209021+0.280999110737189j	0.044968869
16.8	0.638432281	117.978447	0.340162817	129.3511963	0.277338513	132.4997559	0.653273707	-24.68693352		18	0.8224605	-2.68095215	0.549650832	-2.028769362	0.549651364	1.112422775	0.829588925	1.760529546			0	1	3.21	5.09	5.09	0	-4.86	-1.71	-1.71	-3.31	1.2300713268709287+0.28799081162134194j	0.2876602077220083+0.10955530216071725j	0.044968869
16.81999974	0.656305209	114.2939606	0.333203185	128.8500366	0.268164097	130.3706512	0.656057013	-25.17461395		18.05	0.823190143	-2.753136292	0.548810772	-2.094661714	0.548811257	1.046527609	0.830073666	1.700922935			0	1	0.692	0.399	0.399	4.29	4.33	2.47	2.47	-0.624	0.6712334055711565+0.12075643976288838j	-0.15927064575674044+0.10082179148689904j	0.044968869
16.83999949	0.614596529	113.5597305	0.335766529	129.1840515	0.259290383	130.7701111	0.658212079	-25.02147484		18.1	0.82389921	-2.824930912	0.547992068	-2.1604323	0.547992503	0.98075414	0.83053974	1.641171448			0	1	0.552	1.01	1.01	3.2	-0.587	5.56	5.56	-4.55	0.9177353736356141+0.01582326156513432j	0.10365458629086761+0.2657985357719278j	0.044968869
16.86000026	0.631743018	112.6533585	0.337533816	128.9379578	0.261435703	131.6184845	0.655527286	-24.22155762		18.150000000000002	0.824587497	-2.896347671	0.54719529	-2.226087487	0.547195675	0.915096	0.83098674	1.58127362			0	1	1.51	2.56	2.56	0.748	-2.09	0	0	-5.52	0.9911026681196968+0.2936872226539012j	0.14192940142622384+0.18134942381128907j	0.044968869
16.88	0.607157312	112.7754822	0.328824018	127.9851685	0.271448854	131.6814728	0.669641703	-24.22726631		18.200000000000003	0.825254881	-2.967397955	0.546420887	-2.291633602	0.546421219	0.849546857	0.831414331	1.521227801			0	1	5.15	2.6	2.6	1.6	5.42	1.79	1.79	0.553	-0.31240999580562406+0.010383430655600292j	-0.5022429267634133-0.05625431074514221j	0.044968869
16.89999974	0.595742562	111.0087128	0.327590351	128.5102081	0.268558586	130.5813141	0.672081808	-24.28975296		18.25	0.825901323	-3.038092878	0.545669187	-2.357076935	0.545669464	0.784100421	0.831822253	1.461032151			0	1	7.33	0.521	0.521	0.229	-3.33	1.61	1.61	-7.52	0.9487884511833267+0.25287726300539426j	0.04824095872348683+0.006428995649905085j	0.044968869
16.92000051	0.576189315	110.2964478	0.328012626	127.2652054	0.256489547	130.3964691	0.675670483	-25.03643799		18.3	0.826526853	-3.108443273	0.544940403	-2.422423737	0.544940624	0.718750436	0.832210306	1.400684628			0	1	1.78	0.642	0.642	1.03	-1.58	-2.93	-2.93	0.0437	0.6115782513805285-0.2464926129205374j	-0.07174688957984408-0.42552795791288606j	0.044968869
16.94000026	0.56270789	110.4739227	0.320112251	127.6138916	0.25912263	130.8452148	0.679481806	-24.89734077		18.35	0.827131575	3.104725617	0.544234639	-2.487680227	0.544234801	0.653490681	0.832578353	1.340182986			0	1	4.89	4.9	4.9	2.3	-1.43	1.34	1.34	-0.142	0.9487907316960377+0.6385467495905119j	0.2214158140802402+0.4891064164846288j	0.044968869
16.96	0.577727465	110.0297318	0.324580912	127.844986	0.266250559	130.7905121	0.674526543	-24.79747009		18.400000000000002	0.827715657	3.035032909	0.543551889	-2.552852589	0.543551991	0.588314969	0.832926314	1.279524762			0	1	5.01	1.52	1.52	1.83	-1.9	-3.26	-3.26	0	0.5661414844994274-0.2277054791169185j	-0.07165479440217194-0.2702758188305323j	0.044968869
16.97999974	0.575540696	109.0960007	0.329227798	127.0989609	0.267187955	129.8126373	0.686957367	-25.02536964		18.450000000000003	0.828279333	2.965653927	0.542892048	-2.617946978	0.542892087	0.52321714	0.833254162	1.21870727			0	1	0.463	0.511	0.511	0.93	-4.93	-0.279	-0.279	-1.81	0.4531844937900529+0.5355922104871903j	-0.0011449570854938109+0.08664829571375265j	0.044968869
16.99999949	0.553980195	107.4826126	0.320676625	126.1246185	0.265920222	129.1656189	0.697829969	-25.62493134		18.5	0.828822893	2.896578974	0.542254907	-2.682969525	0.54225488	0.458191063	0.833561921	1.157727586			0	1	3.13	0.497	0.497	0	-3.96	-0.73	-0.73	4.38	0.9105593552382809-0.4250120272000015j	8.429558016955757E-5-0.0670363352476991j	0.044968869
17.02000026	0.553579575	107.9936295	0.324108661	125.541626	0.262956971	129.2949829	0.679582506	-25.83690262		18.55	0.829346688	2.827798639	0.54164016	-2.747926337	0.541640065	0.393230624	0.833849659	1.096582546			0	1	2.93	3.45	3.45	6.33	-2.39	-1.3	-1.3	-5.78	0.813038195930533+0.22282732798187574j	-0.11423816847524268+0.20323334212006744j	0.044968869
17.04	0.550524526	107.4184494	0.310986319	124.872673	0.266367505	129.5457611	0.667471542	-25.14199066		18.6	0.829851123	2.759303796	0.541047405	-2.812823508	0.54104724	0.328329727	0.834117492	1.035268725			0	1	2.49	0.243	0.243	3.96	1.66	-4.26	-4.26	6.62	0.8356850215531968-0.08886857851822992j	0.1593379332486374-0.13096780459913906j	0.044968869
17.05999974	0.568141977	105.9892578	0.307801953	124.9686813	0.268347843	128.3209839	0.687610187	-25.09963799		18.650000000000002	0.830336657	2.691085602	0.540476149	-2.877667117	0.540475911	0.263482288	0.834365575	0.973782433			0	1	1.94	0	0	3.09	-1.06	-0.162	-0.162	0.587	0.521851310238423-0.06882028416974813j	-0.005050276482984788-0.024526104363874382j	0.044968869
17.08000051	0.551512515	104.4809952	0.315113742	124.4332199	0.260869029	127.9262314	0.702918397	-25.87272835		18.700000000000003	0.8308038	2.623135499	0.539925802	-2.942463242	0.539925487	0.198682224	0.834594105	0.912119697			0	1	6.47	0.0342	0.0342	3.23	2.56	-0.706	-0.706	-2.25	0.6354727067706761+0.19236312671696565j	-0.007466798552296553-0.03613016228496932j	0.044968869
17.10000026	0.559900552	104.6422195	0.306197774	124.1736984	0.259023909	128.6359253	0.669341555	-25.65804482		18.75	0.831253114	2.555445209	0.539395685	-3.007217963	0.539395291	0.133923454	0.834803313	0.850276248			0	1	1.14	0.835	0.835	0.179	-6.75	-0.616	-0.616	-3.61	0.8541069548438774+0.5126821952718583j	0.026851923355206128+0.0733469570737328j	0.044968869
17.12	0.550039131	104.5618134	0.299826824	123.9683838	0.271994756	128.4911346	0.677749191	-25.67135429		18.8	0.83168521	2.488006736	0.538885028	-3.071937366	0.53888455	0.069199882	0.834993468	0.788247505			0	1	2.8	0.549	0.549	1.13	0.348	-2.67	-2.67	-0.434	0.4986093058711532-0.02113816213260979j	-0.0248297412873693-0.3576215733695881j	0.044968869
17.13999974	0.567187049	103.1356277	0.30310325	123.3350372	0.278370681	127.6802673	0.691994249	-25.28207779		18.85	0.832100749	2.420812361	0.538392967	-3.136627561	0.538392403	0.004505396	0.835164874	0.726028558			0	1	2.11	0	0	0.994	1.53	1.96	1.96	-5.04	0.8486953989023941+0.27994017219483763j	0.10427247913632406+0.14665387989848633j	0.044968869
17.15999949	0.569988632	102.4455261	0.297365684	123.5326996	0.27699779	126.7946091	0.690881672	-25.86222076		18.900000000000002	0.832500444	2.35385464	0.537918548	3.081890625	0.537917894	-0.060166143	0.835317865	0.66361415			0	1	0.89	2.86	2.86	2.3	0.452	-1.64	-1.64	0	0.8934717167317615-0.3403445688410267j	0.26429140147359-0.5442606825962609j	0.044968869
17.18000026	0.55464212	101.5293121	0.294447853	122.8234024	0.275858153	126.3220673	0.692867179	-26.2898922		18.950000000000003	0.832885053	2.287126403	0.537460724	3.017240407	0.537459976	-0.124820914	0.835452808	0.600998656			0	1	3.76	2.1	2.1	2.37	-1.69	1.33	1.33	-0.498	0.5184331578386503+0.2543509665244168j	-0.04775716804463534+0.2637214884062672j	0.044968869
17.20000102	0.571216445	100.8929062	0.28845069	123.1552963	0.272353416	125.4263992	0.675696842	-26.42487907		19	0.83325539	2.220620752	0.537018353	2.95260087	0.537017506	-0.189465144	0.835570101	0.53817606			0	1	0.35	1.63	1.63	5.31	-0.134	-1.25	-1.25	0.713	0.7412295567226856-0.17989292075211685j	-0.18934472352421003-0.4380202268428914j	0.044968869
17.21999974	0.57969717	100.9267807	0.294325349	123.296196	0.278079361	125.0286636	0.691726645	-26.17451859		19.05	0.833612316	2.154331055	0.536590197	2.887965735	0.536589247	-0.254105118	0.835670172	0.475139934			0	1	0.343	0.744	0.744	1.06	-0.732	1.02	1.02	6.39	0.8595688959738873-0.2829696442301963j	-0.24672911709272582+0.08437125389986762j	0.044968869
17.24000051	0.586685192	99.56008148	0.304012322	123.2484589	0.273802896	125.0415878	0.691927612	-25.79631615		19.1	0.833956747	2.088250946	0.536174915	2.823328649	0.536173857	-0.318747197	0.835753478	0.41188341			0	1	2.94	1.25	1.25	1.73	-0.591	0.981	0.981	-2.03	0.62421681427494+0.37420475577865503j	0.005663670206116063+0.2114320429976591j	0.044968869
17.25999923	0.585159867	98.96954346	0.305412244	121.8912811	0.274894468	124.5041733	0.692713685	-26.62279892		19.150000000000002	0.834289655	2.022374321	0.535771067	2.758683171	0.535769896	-0.383397828	0.835820505	0.348399148			0	1	4.25	0	0	0.372	2.87	0.654	0.654	4.28	0.8571337104474961-0.42277937035392527j	-0.04803982167763454-0.00846469735615904j	0.044968869
17.28	0.587768888	97.76830292	0.294612244	121.082756	0.279951794	124.0348434	0.693044843	-26.3755703		19.200000000000003	0.834612067	1.956695335	0.535377103	2.694022762	0.535375813	-0.448063561	0.83587177	0.284679312			0	1	1.23	0.578	0.578	1.4	0.256	-1.15	-1.15	-0.0501	0.3304351785429808-0.11249011167791742j	-0.07160244574251348-0.3826692517541253j	0.044968869
17.30000077	0.606822031	97.27389526	0.29601723	121.4488907	0.282110427	123.4055405	0.69335202	-26.1622982		19.25	0.834925071	1.891208399	0.534991359	2.62934076	0.534989945	-0.512751062	0.835907816	0.22071553			0	1	1.67	3.7	3.7	0.248	-0.0141	-6.86	-6.86	-0.193	0.9497272304063215-0.0695719852898624j	0.107908750491759-0.2261559771655903j	0.044968869
17.31999949	0.578178968	96.6160202	0.293754691	121.2014084	0.271438731	123.2690964	0.684863311	-26.83366966		19.3	0.835229817	1.825908173	0.534612056	2.564630371	0.53461051	-0.577467137	0.83592922	0.156498859			0	1	3.6	0.787	0.787	2.03	0.26	0	0	3.12	0.6812120033401861-0.34430373230665967j	-0.05104789596547088-0.06179243036485319j	0.044968869
17.34000026	0.586064548	96.50291443	0.299698116	120.9697952	0.276945529	123.0694656	0.698682615	-26.70708275		19.35	0.835527525	1.76078957	0.534237284	2.499884644	0.534235602	-0.642218746	0.835936585	0.092019745			0	1	6.6	0.167	0.167	0.511	0.633	0.392	0.392	1.13	0.1437011168269699-0.6237156344984134j	-0.05315545022740126+0.026034190347481168j	0.044968869
17.35999898	0.597139277	95.64263153	0.297976471	120.346962	0.281631006	122.5054855	0.698391536	-26.61171341		19.400000000000002	0.835819482	1.695847741	0.533865004	2.435096452	0.533863177	-0.707013026	0.835930548	0.027267978			0	1	1.69	2.61	2.61	3.69	0	-1.64	-1.64	-3.71	0.3837822654330566+0.10296039634960183j	-0.6606580366065845-0.2757949253051546j	0.044968869
17.37999974	0.591256947	95.19749451	0.292869357	120.4242554	0.278107713	122.1216278	0.694860333	-26.69096565		19.450000000000003	0.836107054	1.631078081	0.53349303	2.37025847	0.533491051	-0.771857313	0.835911777	-0.037767358			0	1	0.588	1.62	1.62	4.98	-1.43	0	0	0.588	0.6061574676114543+0.018176127311906355j	-0.2126492618303037+0.21002608619876015j	0.044968869
17.40000051	0.570974019	95.09783936	0.295767382	120.4754944	0.265483205	121.9497757	0.688902329	-27.30888367		19.5	0.836391688	1.566476219	0.533119025	2.305363148	0.533116886	-0.836759169	0.835880975	-0.103097934			0	1	0.741	1.27	1.27	0.696	0.774	-0.674	-0.674	-2.96	0.484944082266771+0.6473208368530151j	-0.6242171901009077-0.004711638896398697j	0.044968869
17.41999923	0.583729879	94.95487976	0.304326981	119.5833206	0.276915982	122.0483246	0.696011777	-27.32812309		19.55	0.836674919	1.502038012	0.532740484	2.240402686	0.532738176	-0.901726406	0.835838879	-0.168736238			0	1	1.41	1.38	1.38	0.0941	-6.88	5.46	5.46	1.62	0.7805187511067365-0.23164130382346057j	0.04266403913867964+0.24280623619230246j	0.044968869
17.44	0.594744937	94.35021973	0.292882776	119.1678696	0.286696598	122.1539078	0.690930489	-26.61559486		19.6	0.836958379	1.437759545	0.532354723	2.175369004	0.532352236	-0.966767118	0.835786266	-0.234695638			0	1	7.31	1.02	1.02	2.24	-0.323	-4.18	-4.18	-2.58	0.6426712697149918+0.1021137600996041j	-0.10156587732790823-0.1632586225624685j	0.044968869
17.46000077	0.586134729	93.84111023	0.290898136	119.6205215	0.280999362	120.1826477	0.697757458	-27.33265114		19.650000000000002	0.837243803	1.373637118	0.531958862	2.11025371	0.531956186	-1.031889712	0.835723948	-0.300990449			0	1	0	7.74	7.74	4.04	-1.57	2.81	2.81	-0.976	0.9867588282058093+0.050443750460378994j	0.2050694075996731+0.1056247456218384j	0.044968869
17.47999949	0.578592018	92.86433411	0.291109836	119.3480911	0.27572875	119.9591751	0.719366748	-27.99950409		19.700000000000003	0.837533037	1.309667247	0.531549808	2.045048065	0.531546933	-1.097102942	0.835652785	-0.367636012			0	1	3.97	5.61	5.61	2.35	-0.898	-0.889	-0.889	6.57	1.0929171970210367-0.2318088578183319j	0.09884482650545243-0.26290713308667635j	0.044968869
17.50000026	0.592313845	92.88195038	0.300682075	119.4677429	0.27845459	120.9796295	0.706133468	-27.90958595		19.75	0.837828051	1.245846651	0.531124234	1.979742945	0.531121148	-1.16241595	0.83557368	-0.434648778			0	1	1.98	3.75	3.75	6.02	-1.41	-0.457	-0.457	2.61	0.4849196101538104-0.32507030046695273j	-0.6775597955961356-0.16747409615783823j	0.044968869
17.52000102	0.596155026	92.7350769	0.301303782	118.7572556	0.282731528	120.1872864	0.693531213	-27.31687546		19.8	0.838130953	1.182172248	0.530678558	1.9143288	0.530675248	-1.227838305	0.835487584	-0.502046397			0	1	4.51	0.0896	0.0896	0	4.65	0.438	0.438	-0.529	-0.5205242573765948+0.8316376883652706j	-0.04207144695143278+0.09888787728034525j	0.044968869
17.53999974	0.609813563	91.90842438	0.305026178	118.407753	0.282872771	118.9444427	0.710502726	-27.90316963		19.85	0.838443992	1.118641143	0.530208915	1.848795606	0.530205367	-1.293380049	0.835395505	-0.569847825			0	1	0	0.483	0.483	1.77	-0.954	1.09	1.09	-0.24	0.4766841699662712+0.043345190908283655j	0.18774768936669828+0.41223393038265743j	0.044968869
17.56000051	0.592660695	90.673172	0.29738161	117.4319916	0.272273604	119.1373901	0.714803629	-28.03277779		19.900000000000002	0.838769585	1.05525062	0.529711127	1.783132819	0.529707327	-1.359051749	0.835298506	-0.638073431			0	1	0	0	0	5.12	-5.07	6.39	6.39	-3.08	0.8095744505838178-0.1163080041693863j	0.2031842065797188+0.1866746962131661j	0.044968869
17.57999923	0.601864514	90.67668152	0.30377673	117.7518997	0.278451508	118.9906693	0.71428454	-28.69259453		19.950000000000003	0.839110322	0.991998132	0.529180674	1.717329318	0.529176605	-1.424864548	0.835197714	-0.706745123			0	1	0.131	6.04	6.04	1.42	0.673	4.48	4.48	4.02	1.0395747199662981+0.03366826974206304j	0.24443894497047902+0.16845536978137204j	0.044968869
17.6	0.598587893	90.55272675	0.296275878	117.4452515	0.280027236	118.7151337	0.697032073	-29.0588665		20	0.839468992	0.928881286	0.528612651	1.651373345	0.528608296	-1.490830232	0.835094326	-0.775886483			0	1	2.98	2.38	2.38	1.01	0.892	6.71	6.71	2.62	0.8662165702745339+0.09822576576917998j	0.020828105161339424+0.28895083024633356j	0.044968869
17.62000077	0.604296295	90.27939606	0.287784069	117.1696854	0.280471324	117.9313202	0.689390169	-28.35990524		20.05	0.839848598	0.865897828	0.528001729	1.58525244	0.52799707	-1.556961286	0.834989612	-0.845522916			0	1	4.51	4.88	4.88	0	0.186	-9.13	-9.13	4.68	0.9567998814337744-0.07165781628284708j	0.08494983939253485-0.13218565021865672j	0.044968869
17.63999949	0.60597941	88.15763855	0.302556598	116.7653351	0.276095877	116.8568878	0.711228449	-29.0753746		20.1	0.84025238	0.803045631	0.527342105	1.518953371	0.527337121	-1.623270974	0.834884926	-0.915681819			0	1	0.667	1.63	1.63	1.83	0	-0.839	-0.839	3.93	0.9018219129354648-0.32978303288776195j	0.0699838835476359-0.37188316726030846j	0.044968869
17.66000026	0.601550115	88.18021393	0.299091759	115.8993378	0.280789919	117.5746307	0.716640021	-29.02398109		20.150000000000002	0.840683844	0.740322668	0.526627446	1.452462051	0.526622115	-1.689773417	0.834781715	-0.986392761			0	1	0	0.517	0.517	4.01	-1.58	-1.22	-1.22	2.36	0.7153222189686023-0.1945246225886139j	-0.17660986679580112-0.16883582405908434j	0.044968869
17.67999898	0.591711871	87.87271881	0.284939392	115.1678543	0.276614201	117.8170776	0.687859751	-29.55103493		20.200000000000003	0.841146785	0.677726998	0.525850827	1.385763453	0.525845125	-1.756483678	0.834681521	-1.057687689			0	1	0.614	8.88	8.88	1.08	-2.14	-5.85	-5.85	-4.3	1.0503251782273-0.007427032999211106j	0.1781884516003815-0.09475820578898235j	0.044968869
17.69999974	0.601616779	87.63391876	0.285326352	116.1242294	0.285411749	116.1283417	0.695672857	-29.24473572		20.25	0.841645318	0.615256732	0.52500466	1.318841515	0.52499856	-1.823417858	0.834586	-1.129601155			0	1	2.74	2.79	2.79	1.98	0.224	-3.21	-3.21	-0.191	0.7820036708756736-0.2514191950305984j	0.07534308767242463-0.37015269171012405j	0.044968869
17.72000051	0.623029249	86.77574158	0.29679793	115.7904892	0.284738663	115.6945419	0.718224209	-29.05883598		20.3	0.842183917	0.552910009	0.524080611	1.251679035	0.524074084	-1.890593204	0.834496925	-1.20217056			0	1	2.73	2.15	2.15	1.1	-0.979	2.65	2.65	-1.21	0.7462193438181338+0.287450782331117j	0.13915748314001347+0.30945999674369923j	0.044968869
17.73999923	0.621585829	87.12120056	0.292423033	115.7962036	0.282531832	115.6131897	0.708318093	-29.4145813		20.35	0.842767447	0.490684956	0.523069507	1.184257554	0.52306252	-1.958028225	0.834416204	-1.275436438			0	1	1.63	1.66	1.66	3.77	5.08	-3.4	-3.4	0.0211	0.7243871308551569+0.016720573019004828j	0.09982872203797931-0.1529314707089395j	0.044968869
17.76	0.615303069	86.26528931	0.290208013	114.7012634	0.288377259	114.9131088	0.700547546	-30.27915382		20.400000000000002	0.843401212	0.428579646	0.521961227	1.116557229	0.521953747	-2.025742817	0.83434589	-1.349442765			0	1	3.62	1.53	1.53	1.21	-2.82	3.79	3.79	7.67	0.8630234376748548-0.18355717805574998j	-0.11982341975055726+0.12471626074740921j	0.044968869
17.78000077	0.617180013	85.67085266	0.288714531	114.9252701	0.282815775	113.3350143	0.694623991	-30.58332062		20.450000000000003	0.844090999	0.366592052	0.520744585	1.048556695	0.520736572	-2.093758403	0.834288195	-1.424237298			0	1	0	2.17	2.17	1.2	2.03	2.38	2.38	-4.41	1.0693789534049334+0.2764611961096009j	-0.01446899293670278+0.4054095972846272j	0.044968869
17.79999949	0.625687143	86.42829132	0.292666692	115.117485	0.270253458	113.1739578	0.679174039	-30.15948296		20.5	0.84484313	0.304719983	0.519407184	0.980232915	0.519398595	-2.162098092	0.834245507	-1.499871958			0	1	4.21	0	0	0.172	-1.97	-3.64	-3.64	6.36	0.892838164883188-0.22717004869104068j	0.1140965853493093-0.1180113800403597j	0.044968869
17.82000026	0.64849455	86.0584259	0.304272203	114.3714371	0.264829456	113.9654465	0.673408729	-29.76763153		20.55	0.845664518	0.242961016	0.517935259	0.911561003	0.517926048	-2.23078684	0.834220408	-1.57640326			0	1	1.55	6.33	6.33	0.0951	-3.22	0.673	0.673	0.832	1.0871750098795487+0.21395900598483844j	0.3524576558363053+0.06303135434838596j	0.044968869
17.84000102	0.650383248	85.12774658	0.300776408	113.167244	0.267391153	113.0445862	0.686472335	-30.21710205		20.6	0.846562732	0.181312415	0.51631349	0.842514053	0.516303603	-2.299851639	0.834215686	-1.653892778			0	1	4.81	0	0	2.39	-0.469	2.67	2.67	-6.84	0.8617800057087092+0.2021762099662596j	0.09739985426640202+0.05565693069338937j	0.044968869
17.85999974	0.658379046	84.48049927	0.286653068	113.2023849	0.265148864	112.8435822	0.684652876	-29.84679604		20.650000000000002	0.847546066	0.119771027	0.514524789	0.773062932	0.514514169	-2.369321715	0.834234362	-1.732407678			0	1	4.16	8.3	8.3	5.65	-0.444	-3.41	-3.41	-1.57	1.1079959797274053-0.17048843433507527j	0.2669534528358881-0.22584827246494263j	0.044968869
17.88000051	0.656956573	83.92634583	0.297587331	113.6955566	0.261805816	112.5026627	0.687440526	-30.22361755		20.700000000000003	0.848623608	0.05833317	0.512550059	0.70317607	0.51253864	-2.439228745	0.834279702	-1.8120213			0	1	3.67	1.27	1.27	2.46	0.364	-1.5	-1.5	1.96	0.651649494642627-0.2628058755906695j	0.003949876520398127-0.18305365097317247j	0.044968869
17.89999923	0.658573772	83.95275879	0.293963291	112.6037598	0.262627829	114.5207138	0.693683918	-29.45089912		20.75	0.849805322	-0.003005513	0.510367904	0.632819225	0.510355615	-2.50960709	0.834355242	-1.892813806			0	1	3.76	7.92	7.92	0.0146	2.75	-1.2	-1.2	-1.22	1.1357768050247115-0.14445320617995214j	0.2859726876246827-0.040918493085234195j	0.044968869
17.92	0.671100813	83.11906433	0.299127291	112.0154572	0.272193927	113.7337952	0.688656085	-30.47519493		20.8	0.85110213	-0.064250219	0.507954315	0.561955239	0.507941072	-2.580494045	0.834464801	-1.974872905			0	1	5.75	0	0	4.44	-2.7	-3.62	-3.62	2.29	0.7603305942664369-0.09970316458191548j	0.0017766146472494844-0.1292444148544403j	0.044968869
17.94000077	0.680138148	82.06814575	0.289834185	112.6077957	0.277973887	111.9624786	0.701245151	-30.3703537		20.85	0.852526002	-0.125407184	0.505282285	0.49054378	0.505267998	-2.651930098	0.834612504	-2.058294645			0	1	6.64	3.21	3.21	0	-3.43	-4.56	-4.56	4	0.9762357993491182-0.25747071341356514j	0.07386833217309903-0.1555285263773241j	0.044968869
17.95999949	0.669719969	81.54825592	0.288549936	112.1214523	0.270779175	111.8723373	0.690518333	-30.31135178		20.900000000000002	0.854090036	-0.186483928	0.502321385	0.418541076	0.50230595	-2.7239592	0.834802794	-2.1431843			0	1	1.71	5.02	5.02	1.89	-2.04	2.13	2.13	-5.74	0.9828652484922937+0.13635224714908223j	0.17596920856820006+0.13356823932671197j	0.044968869
17.98000026	0.666302055	81.45080566	0.293325641	112.4805756	0.262899207	111.970726	0.684355989	-30.76207352		20.950000000000003	0.855808549	-0.247489531	0.499037266	0.345899644	0.499020566	-2.796629039	0.835040441	-2.229657327			0	1	6.47	0.699	0.699	0.0986	-4.77	0.558	0.558	-1.39	0.3455014586087441+0.8549539536445782j	0.0603253874878814+0.09037021947774261j	0.044968869
17.99999898	0.660101042	80.65544891	0.298064261	111.761055	0.273094931	112.3572235	0.687650317	-30.60605812		21	0.857697151	-0.308434979	0.495391091	0.272568039	0.495372992	-2.869991298	0.835330541	-2.317840431			0	1	1.1	0	0	0.254	-0.553	0.506	0.506	0	-0.4612686015861279-0.03207276687846655j	0.07947744926739027+0.3311666826039141j	0.044968869
18.01999974	0.670393474	80.15727997	0.287374165	111.7439804	0.277127552	111.3192291	0.690089418	-29.97085953		21.05	0.859772806	-0.369333559	0.491338879	0.198490626	0.49131923	-2.94410189	0.835678513	-2.407872706			0	1	0.151	0.333	0.333	3.96	-0.318	4.59	4.59	3.1	0.9159889359406822-0.01975432039908694j	-0.011271251745074266+0.33241847284465853j	0.044968869
18.04000051	0.634482938	79.68655396	0.28972259	112.3538513	0.266030271	110.502533	0.683132485	-30.58965874		21.1	0.862053866	-0.43020134	0.486830768	0.123607408	0.486809395	-3.019021137	0.836090061	-2.499906862			0	1	0.0485	1.39	1.39	0.797	-1.92	4.15	4.15	-1.08	0.8082193771580011-0.049565023689289486j	0.1881833924838598+0.34875601891585556j	0.044968869
18.05999923	0.629698071	78.9640274	0.296858006	111.7360153	0.262264583	109.9278183	0.683999227	-31.13786888		21.150000000000002	0.864560069	-0.491057724	0.481810169	0.047853953	0.481786871	-3.094813854	0.836571129	-2.594110531			0	1	1.74	0	0	1.22	0.668	-0.472	-0.472	0.688	0.19736220098279095-0.2338931889450985j	0.0698489123098872-0.1212356729079773j	0.044968869
18.08	0.611529415	79.01109314	0.297200006	111.3818054	0.267766382	110.3815231	0.698191595	-31.01873398		21.200000000000003	0.867312468	-0.551926097	0.476212821	-0.028838528	0.476187367	3.111636021	0.837127813	-2.690667613			0	1	1.49	0.771	0.771	0.694	1.82	-0.603	-0.603	1.6	0.47066515182239704-0.5515656389361575j	0.1226657976030472-0.20931713671528515j	0.044968869
18.10000077	0.614966014	79.67648315	0.295163009	112.0725555	0.262931236	109.3741608	0.686445183	-30.41773605		21.25	0.870333274	-0.612834584	0.46996574	-0.10654286	0.469937861	3.033884504	0.837766227	-2.789779644			0	1	5.91	0.349	0.349	2.12	3.7	-3.13	-3.13	0.878	0.5461962762178743-0.05657352398563271j	0.08883607625014674-0.16084782491050928j	0.044968869
18.11999949	0.610927256	79.74799347	0.300091049	111.8956146	0.254500255	108.6935654	0.696716925	-30.94213676		21.3	0.873645571	-0.673816901	0.462986071	-0.185335218	0.462955452	2.955040072	0.838492304	-2.891667104			0	1	0.814	4.93	4.93	4.84	1.67	-2.35	-2.35	1.78	0.9439394022205558-0.11765289066157854j	0.1955656921876795-0.2123556576138976j	0.044968869
18.14000026	0.589841863	79.38790131	0.300191298	111.1596832	0.251268263	109.509819	0.717999254	-31.24690628		21.35	0.87727285	-0.73491332	0.455179862	-0.265293887	0.455146134	2.87502364	0.839311518	-2.996570611			0	1	0.93	0.434	0.434	6.47	-1.5	0.362	0.362	5.87	0.832316789122546-0.12812467465946592j	-0.03721197675714975+0.03155953890653736j	0.044968869
18.16000102	0.606897438	80.10147095	0.303080543	110.4692535	0.253769854	110.2601089	0.694211518	-31.51531029		21.400000000000002	0.881238302	-0.796171717	0.446440808	-0.346497201	0.446403534	2.793755892	0.840228484	-3.10475184			0	1	1.36	3.75	3.75	6.21	0	-0.519	-0.519	-0.642	0.05151984022734067-0.6997400106474526j	-1.3532332330097456-1.320470019779099j	0.044968869
18.17999974	0.648098042	80.0502243	0.301822646	109.8975525	0.25673895	109.7047043	0.678700569	-30.73138428		21.450000000000003	0.885563784	-0.857648685	0.436649029	-0.42902025	0.436607688	2.711160514	0.841246422	3.06669129			0	1	5.94	5.19	5.19	2.82	-1.18	2.08	2.08	-0.258	0.8536219930617112+0.4788258162677089j	0.09950672067823241+0.3850309044461631j	0.044968869
18.20000051	0.661452743	78.23329163	0.296333501	109.1426697	0.254209628	109.1645584	0.710028949	-30.60330772		21.5	0.890268353	-0.919410642	0.425670014	-0.512929756	0.425623981	2.627169246	0.84236643	2.95108358			0	1	1.02	1.26	1.26	1.4	-0.902	0	0	0.494	-0.13124374944021405-0.13058034777939526j	-0.6186456008955288+0.19479109199028638j	0.044968869
18.21999923	0.642806032	77.02600861	0.294895848	108.8791046	0.248682659	109.3230286	0.710108725	-31.8438797		21.55	0.895366257	-0.981534841	0.413353904	-0.598276198	0.41330242	2.541729652	0.843586529	2.831285601			0	1	6.49	2.26	2.26	4.52	-0.483	-2.55	-2.55	-2.53	0.6539714121933791+0.0608314002364575j	-0.13098561076819287-0.091007241526384j	0.044968869
18.24	0.63767336	77.01213837	0.286621858	108.5785294	0.25586018	109.6683807	0.700024914	-32.2703476		21.6	0.900864242	-1.044110133	0.399535406	-0.685081747	0.399477542	2.454817019	0.844900439	2.706955111			0	1	0.127	0.181	0.181	0.577	-3.94	-3.05	-3.05	3.95	0.9080346335044569-0.2938500907286859j	-0.019255785961757643-0.22876159394193268j	0.044968869
18.26000077	0.64987103	76.92970276	0.282640702	108.2954636	0.259604794	109.7227249	0.689294011	-31.58970451		21.650000000000002	0.906758052	-1.107237249	0.384034752	-0.773321781	0.383969354	2.366452623	0.846296042	2.577737017			0	1	4.35	0.198	0.198	0.282	-6.92	3.88	3.88	-1.83	0.23276586272858682+0.1798959713563217j	0.3106538719114029+0.1612636326310962j	0.044968869
18.27999949	0.655382956	75.61859894	0.285088632	108.9845734	0.257802047	108.4886551	0.69659663	-31.41364861		21.700000000000003	0.913028026	-1.171028294	0.366660259	-0.862896255	0.366585878	2.27673202	0.847753523	2.443270693			0	1	1.42	2.06	2.06	3.1	-0.325	-2.55	-2.55	-6.57	0.6374134402662516+0.17806340294993128j	-0.5178831933858066-0.16094517376435613j	0.044968869
18.30000026	0.668564227	74.63425446	0.292623936	108.2649078	0.256902244	108.2928009	0.715851813	-31.72958565		21.75	0.919633765	-1.235605047	0.347213325	-0.953584625	0.347128102	2.185869586	0.849243231	2.30320076			0	1	1.5	5.02	5.02	3.01	1.81	4.72	4.72	5.37	1.152431970767963+0.1722995522134442j	0.38660568290334346+0.3380729008416582j	0.044968869
18.31999898	0.649808471	74.2991333	0.287226755	107.7545853	0.263505101	108.7098465	0.729756286	-32.23794174		21.8	0.926508014	-1.301095567	0.325496911	-1.044973031	0.325398417	2.094270501	0.850723345	2.157192126			0	1	2.98	6.82	6.82	1.9	-0.516	-0.467	-0.467	0	1.2287168271654951-0.0023687328425576943j	0.3886195595518962-0.027618916829516674j	0.044968869
18.33999974	0.653692381	74.0479126	0.280013673	107.201767	0.257424796	107.0388184	0.693546473	-33.04595947		21.85	0.933550145	-1.367628565	0.301329	-1.136332261	0.301213973	2.00265141	0.852137613	2.004950048			0	1	0.506	2.21	2.21	1.46	0.983	-0.56	-0.56	2.72	0.924873205401809-0.3646248306705196j	0.27547210878925277-0.38321304187579325j	0.044968869
18.36000051	0.655559382	73.18631744	0.276439868	107.7420502	0.260276209	107.0325317	0.707698002	-32.33576202		21.900000000000002	0.940620002	-1.435325051	0.274563111	-1.226402776	0.274427023	1.912253062	0.853413542	1.846245673			0	1	3.28	1.77	1.77	0.436	0	2.02	2.02	-0.521	0.5609924174434459+0.580549360155129j	0.09244186802902027+0.4472788318475916j	0.044968869
18.37999923	0.675250801	72.47877502	0.285792783	107.3895569	0.253081641	107.5947037	0.717780205	-31.85890579		21.950000000000003	0.947533341	-1.504286982	0.245119307	-1.31299053	0.244955614	1.82524041	0.854461648	1.680946897			0	1	3.1	0.834	0.834	7.47	-5.43	-2.69	-2.69	0.568	0.7746516607592352-0.04580234740872522j	-0.08131284512095822-0.049478898917269934j	0.044968869
18.4	0.660020075	72.33661652	0.28256643	106.6486435	0.253902827	107.2811813	0.712697169	-33.23510742		22	0.954060598	-1.574583099	0.21303282	-1.392141386	0.212831546	1.745521032	0.855176545	1.509053424			0	1	1.38	0	0	0.0258	-2.2	0.745	0.745	-8.81	0.9700517667683194+0.22609118782642065j	0.04283474215129161-0.030220574995697677j	0.044968869
18.42000077	0.663253796	71.65773773	0.280289279	105.3620682	0.260397006	106.936058	0.70888149	-33.26420212		22.05	0.959931057	-1.646232877	0.17853929	-1.456272324	0.178284178	1.680602297	0.855440723	1.330733421			0	1	0.156	0.911	0.911	0.733	-1.6	-3.29	-3.29	-1.06	0.8417071026866195-0.3413023502316723j	-0.05116693577680332-0.6486577731022372j	0.044968869
18.43999949	0.669504386	71.0493927	0.285557991	106.237381	0.259591067	106.2658463	0.708766083	-33.04416656		22.1	0.964844389	-1.719190521	0.142258892	-1.489386158	0.141921168	1.646368486	0.855131687	1.146357493			0	1	0	2.23	2.23	1.89	1.04	0.846	0.846	-3.66	1.169481282909778+0.5450981512862602j	-0.1325732390455136+0.9342927912397496j	0.044968869
18.46000026	0.661536707	70.89064789	0.285692993	105.2578812	0.255141136	105.9548416	0.712954715	-33.52676773		22.150000000000002	0.968490695	-1.793331916	0.105722231	-1.453112966	0.105246626	1.681144127	0.854132617	0.956524058			0	1	5.59	2.98	2.98	8	0	0.579	0.579	-0.835	0.7482033341238541+0.04441543471905663j	-0.1099608188623241+0.042204262712371626j	0.044968869
18.48000102	0.677628682	70.89768982	0.286870751	104.8468933	0.257894178	106.8409653	0.713002223	-32.84408569		22.200000000000003	0.97057842	-1.868448123	0.073311886	-1.24583992	0.072599761	1.887838197	0.852345738	0.76206933			0	1	6.77	0.141	0.141	1.95	-1.67	-3.73	-3.73	-2.31	0.625551817549416+0.14661112066008883j	-0.11014682462363656-0.1534201678997133j	0.044968869
18.49999974	0.672734927	70.56308746	0.278102369	104.012764	0.259864456	106.2021637	0.710156732	-33.68910599		22.25	0.970866984	-1.94424878	0.058292778	-0.708537962	0.057372093	2.432944631	0.849706461	0.564055699			0	1	1.24	4.36	4.36	3.88	3.42	-0.831	-0.831	2.59	0.8862410899334091-0.21279265874427444j	0.1664178208878929-0.2023183268815256j	0.044968869
18.52000051	0.677973558	69.80715179	0.274027315	104.8681107	0.266669739	105.3200378	0.720928513	-34.04171753		22.3	0.969198483	-2.020377342	0.074993099	-0.173844953	0.074269931	2.975360311	0.84619536	0.363734987			0	1	0	0.679	0.679	0.62	-1.79	-5.58	-5.58	0	0.9550712795982012-0.11735287692332384j	0.007841547799346994-0.3444256525776866j	0.044968869
18.53999923	0.677462654	69.88777161	0.279583309	105.2507477	0.25854471	105.0889587	0.709186913	-33.84825897		22.35	0.965521529	-2.096437517	0.110346735	0.028946656	0.109855456	-3.10565121	0.841844856	0.162487564			0	1	0.582	3.95	3.95	4.94	-3.83	-1.94	-1.94	-0.726	0.5122905954049306+0.6661836598467531j	0.07933232657241587+0.87319497536035j	0.044968869
18.56	0.671331011	69.5308609	0.284159715	104.0496979	0.2642479	105.9548416	0.71914271	-34.28077316		22.400000000000002	0.959901108	-2.172027275	0.151333539	0.059612301	0.150978925	-3.076490952	0.836738358	-0.038256324			0	1	2.09	2.11	2.11	6.47	0.54	4.27	4.27	5.17	0.8173867988753438+0.021040123183988617j	-0.13802674319918448+0.24258976367397592j	0.044968869
18.58000077	0.693133827	69.52657318	0.279135768	104.0692444	0.269536422	104.3018723	0.715697085	-34.65827179		22.450000000000003	0.952511574	-2.246774452	0.193359581	0.019577936	0.193087648	-3.117647322	0.831001548	-0.237102218			0	1	0.955	0.37	0.37	3.53	-0.299	-3.66	-3.66	-0.136	0.8246312084440727-0.03572845211879174j	-0.0171342167532781-0.33245432962320143j	0.044968869
18.59999949	0.703422683	69.18955994	0.274900406	104.4071121	0.270043724	103.8516312	0.714646135	-34.15504837		22.5	0.943614306	-2.32036746	0.234566382	-0.052617532	0.234348918	3.092554014	0.824787647	-0.432771556			0	1	2.69	0.0416	0.0416	2.17	0	3.41	3.41	0.6	0.6857352960249448-0.026003656984563684j	-0.027580298290822505+0.2901246643473659j	0.044968869
18.62000026	0.684748927	68.65620422	0.280212477	103.9210892	0.260128322	103.4092636	0.719187435	-34.89198303		22.55	0.933525446	-2.392575963	0.273989035	-0.140673377	0.273810062	3.00392933	0.818260029	-0.624165214			0	1	1.19	1.22	1.22	4.32	0.501	0.147	0.147	0.657	0.5778798299267411-0.05875214739471981j	-0.22625060131995536-0.05615808066025378j	0.044968869
18.63999898	0.673902096	68.40579987	0.282194392	103.8772812	0.257850653	103.5191574	0.712504411	-35.54866409		22.6	0.92258095	-2.463259254	0.311077207	-0.236681548	0.310926883	2.907496086	0.811575884	-0.810403696			0	1	5.76	1.6	1.6	0.349	4.92	6.16	6.16	0.069	0.7757563356155375+0.2868223965129914j	0.006637818148848899+0.27705657767750735j	0.044968869
18.65999974	0.689073135	68.50895691	0.283271966	103.5183105	0.2638749	103.7378616	0.69809669	-35.31567764		22.650000000000002	0.911105515	-2.53236303	0.345536191	-0.336390076	0.345408022	2.807459604	0.804873664	-0.99084245			0	1	2.67	1.23	1.23	5.36	0.253	-2.02	-2.02	0	0.7291962839419076-0.04922211391391064j	-0.052003668509835725-0.1691368785206776j	0.044968869
18.68000051	0.703540566	67.1578064	0.27565245	103.8863602	0.263221179	102.6031342	0.710002522	-34.62169647		22.700000000000003	0.899389609	-2.59990752	0.377251151	-0.437355911	0.377140607	2.706233812	0.798265609	-1.165065329			0	1	1.41	3.52	3.52	3.68	0.506	-2.4	-2.4	-3.33	0.748228105755335-0.2869860299409452j	0.05624164297331688-0.6580954293209091j	0.044968869
18.69999923	0.68430549	66.32284546	0.279484168	103.8419266	0.258277832	102.0633011	0.71717399	-35.37837601		22.75	0.887675967	-2.665970786	0.406236663	-0.538126258	0.406140444	2.6052527	0.791835163	-1.332861999			0	1	2.84	0	0	0.259	0.872	0.851	0.851	1.53	0.32894115326102913-0.6948205305218892j	-0.17854783500196286+0.10817118033919712j	0.044968869
18.72	0.661107928	67.35684204	0.282776471	104.2308807	0.25683663	102.7635727	0.70053919	-35.9409256		22.8	0.876154682	-2.730670768	0.432597086	-0.637832591	0.432512701	2.50537222	0.785638192	-1.494195868			0	1	1.59	5.11	5.11	0.812	1.45	-0.409	-0.409	3	1.1040891654144978-0.17253213639382906j	0.31519783601295653-0.14751670046806484j	0.044968869
18.74000077	0.667048611	67.43119049	0.28257942	103.5592804	0.264921792	102.4741592	0.701219578	-35.47916794		22.85	0.864964781	-2.794148714	0.456494527	-0.735969122	0.456420049	2.407089477	0.779706591	-1.64916844			0	1	0.261	3	3	0.706	-1.26	-3.32	-3.32	7.3	1.0377900163583202-0.112215795418429j	0.10909179310248741-0.2764966244118648j	0.044968869
18.75999949	0.675599775	66.4046402	0.281218618	103.2726593	0.264340379	101.8486938	0.712947772	-35.52474976		22.900000000000002	0.854199863	-2.856555484	0.478123716	-0.832262194	0.478057616	2.310671959	0.77405297	-1.797984513			0	1	0.654	1.08	1.08	8.83	4.63	0	0	1.64	0.8021038503938133-0.0378150048053816j	-0.00680022824428935-0.04373226319510605j	0.044968869
18.78000026	0.667679081	66.32025909	0.285159798	103.7639999	0.261550123	101.5251007	0.715186513	-35.47454453		22.950000000000003	0.843915686	-2.91804126	0.497693252	-0.926588699	0.497634303	2.21623828	0.768675462	-1.94092099			0	1	3.46	1.48	1.48	1.31	-1.45	-3.77	-3.77	1.79	0.7972439925381148-0.24485888247135745j	0.0520607194805786-0.2695694900114661j	0.044968869
18.80000102	0.656219647	65.8887558	0.290212893	102.6553574	0.25701452	101.9856339	0.729082548	-36.33875275		23	0.834138164	-2.978748511	0.515412409	-1.018923059	0.515359608	2.123810675	0.763562061	-2.078300664			0	1	2.63	4.63	4.63	2.55	5.77	-1.7	-1.7	-1.95	0.5720435541528561-0.1669857090333772j	0.05373275024188042-0.32800702577747665j	0.044968869
18.81999974	0.648968964	66.58066559	0.280660691	102.581604	0.265851561	101.5464096	0.710393821	-36.90848541		23.05	0.824870812	-3.038807743	0.531482456	-1.109301921	0.531434975	2.033349956	0.758694222	-2.210471305			0	1	5.44	4.48	4.48	0.36	0.3	6.35	6.35	-4.89	0.9608073909503626+0.1328285393097835j	0.09738459446005973+0.1355786332087832j	0.044968869
18.84000051	0.676065279	66.22727203	0.281372256	102.9325943	0.267945425	100.3717728	0.707560659	-36.51346588		23.1	0.816101157	-3.098335367	0.546091444	-1.197800363	0.546048594	1.944779083	0.754049666	-2.337789721			0	1	0.0549	0.412	0.412	8.71	-3.14	-0.438	-0.438	-1.65	0.7975345833839901+0.03390830185567999j	-0.030827971356689018+0.02093758269042994j	0.044968869
18.85999923	0.676294464	65.60298157	0.283215818	102.7902069	0.259502459	99.92772675	0.719527053	-36.28288651		23.150000000000002	0.80780594	3.125752193	0.559411507	-1.284515809	0.559372711	1.857999095	0.749604434	-2.460610151			0	1	0.118	0.877	0.877	2.36	-8.12	0.167	0.167	-3.35	0.7097231136057891+0.2955476814059011j	0.03376982410957451+0.029922759414719873j	0.044968869
18.88	0.671472352	64.52342987	0.289616021	102.237381	0.258524041	100.6139984	0.730963491	-37.31672668		23.200000000000003	0.799955179	3.066996868	0.571597898	-1.369557193	0.571562667	1.772899836	0.745334328	-2.579276198			0	1	0	8.9	8.9	6.47	3.32	-0.699	-0.699	1.65	0.9858401580004018-0.07935301520961872j	0.19191298707933896-0.07905522623496557j	0.044968869
18.90000077	0.670074244	64.95830536	0.286405226	101.0623856	0.263504428	100.8860626	0.719459402	-37.46913147		23.25	0.792515191	3.008509757	0.582789142	-1.453037756	0.58275706	1.689367083	0.741215865	-2.69411556			0	1	1.89	4.97	4.97	2.88	2.86	3.28	3.28	2.73	1.4681889545133668+0.06218981834240467j	0.65463874020873+0.223408939615339j	0.044968869
18.91999949	0.686528851	64.4384079	0.282602868	101.0963058	0.259534888	99.92569733	0.709097495	-37.14202499		23.3	0.785450795	2.950228577	0.593107884	-1.535070334	0.593078596	1.607287201	0.737226858	-2.805436886			0	1	0.497	3.92	3.92	0.0989	3.59	-1.57	-1.57	-2.49	0.4885307901621161-0.3336350057996108j	0.35433706650082636-0.5603300720231676j	0.044968869
18.94000026	0.684834455	63.55664063	0.278496864	102.1862488	0.263213289	99.48961639	0.725436475	-37.55101776		23.35	0.778726827	2.892101522	0.602662104	-1.61576438	0.602635305	1.526550077	0.733346736	-2.913528171			0	1	6.46	0.562	0.562	1.2	2.23	-4.58	-4.58	3.7	0.7340800487109984-0.19268026130879326j	0.13898799179777632-0.13622794991562692j	0.044968869
18.95999898	0.688956668	63.16289902	0.290707596	100.7758331	0.260443058	99.60254669	0.717191796	-37.53579712		23.400000000000002	0.772309168	2.83408584	0.611546505	-1.695224175	0.61152193	1.447050889	0.729556685	-3.018656281			0	1	4.54	0	0	0	1.54	-1.3	-1.3	8.51	0.9647171769889472-0.2318350514513184j	0.05263751953824089+0.006352716897601418j	0.044968869
18.97999974	0.681477233	62.9429245	0.286805182	100.1510925	0.264678319	99.37671661	0.712687253	-37.98702621		23.450000000000003	0.766165378	2.776146499	0.619843925	-1.773547836	0.619821347	1.368691063	0.725839663	-3.121067212			0	1	0.296	0.687	0.687	3.98	-0.615	3.74	3.74	-0.769	0.8669128268564514-2.9383196088350204E-4j	0.09040103376725005+0.3410042839272845j	0.044968869
19.00000051	0.669822797	62.68122864	0.271329805	99.78199768	0.271476121	98.22827911	0.722903275	-38.2780304		23.5	0.760265063	2.718254977	0.627626709	-1.850826875	0.627605928	1.291378705	0.72218034	3.062198437			0	1	3.05	0.0452	0.0452	5.91	-9.42	-1.26	-1.26	0.947	0.7195985178630419-0.04404138889155604j	-0.030183381076526912-0.017523333659801122j	0.044968869
19.01999923	0.679045844	62.31034088	0.281929623	100.3955688	0.259523714	98.25121307	0.71363257	-37.85472107		23.55	0.754580054	2.660388208	0.634957983	-1.927146111	0.634938826	1.21502867	0.718564997	2.964563165			0	1	1.2	5.7	5.7	5.09	5.98	-1.77	-1.77	8.78	0.9419456405115143-0.11031343695090044j	0.10040463335541266-0.05962080649835672j	0.044968869
19.04	0.676965871	62.07130432	0.287532607	99.69088745	0.253895559	98.59445953	0.718799797	-38.25385284		23.6	0.749084449	2.602527658	0.64189281	-2.002583812	0.641875123	1.139562413	0.714981398	2.869023163			0	1	1.77	2.14	2.14	4.9	0.113	-2.96	-2.96	-5.52	0.7412439577898525+0.034610146756969405j	-0.2263156682179519-0.2590039333069759j	0.044968869
19.06000077	0.667273439	61.52113342	0.287916014	99.00306702	0.264317212	99.01217651	0.741020809	-38.67298508		23.650000000000002	0.74375457	2.54465855	0.648479227	-2.077211982	0.648462876	1.064907693	0.711418653	2.775405772			0	1	0.589	0.338	0.338	0	1.4	-0.327	-0.327	-1.78	0.47012356517130377+0.8443862763688132j	-0.1962825584782067-0.10236917533593924j	0.044968869
19.07999949	0.689572162	61.69146347	0.284261271	99.03302765	0.264273209	97.12029266	0.72116051	-39.13684082		23.700000000000003	0.738568864	2.4867692	0.65475916	-2.151096718	0.654744026	0.990998205	0.707867084	2.683553458			0	1	4.75	1.61	1.61	3.04	-0.464	3.8	3.8	-8.58	0.9165730203185065+0.14037518833134355j	0.07652747175888217+0.08826184209991346j	0.044968869
19.10000026	0.690737591	61.13554001	0.282152851	99.00465393	0.257200633	96.76521301	0.733652212	-39.00588608		23.75	0.733507777	2.42885047	0.660769225	-2.224298619	0.660755203	0.917773173	0.704318095	2.593322525			0	1	1.47	3.03	3.03	1.08	0.482	-2.42	-2.42	-3.47	0.6151280461006658-0.5070479246042879j	0.21156851507659732-0.9578097531648089j	0.044968869
19.12000102	0.690612465	61.34596634	0.294256217	99.34597778	0.257506273	97.46780396	0.736267453	-39.19073105		23.8	0.728553607	2.37089531	0.666541428	-2.296873197	0.666528424	0.845176928	0.700764053	2.504581882			0	1	3.02	2.4	2.4	2.8	3.92	-7.95	-7.95	1.02	0.8747552975744032+0.009923299302450176j	0.07246451519468713-0.17110352770059056j	0.044968869
19.13999974	0.687447948	61.60678482	0.290260675	98.02346802	0.262248955	97.11943817	0.725058858	-40.01210785		23.85	0.72369035	2.312898377	0.672103767	-2.368871292	0.672091698	0.773158496	0.697198176	2.417211895			0	1	3.6	1.55	1.55	0.956	-4.14	-2.13	-2.13	-5.22	0.8490350070130295+0.42271298888656317j	-0.10017825786181497+0.16269043005313416j	0.044968869
19.16000051	0.699781194	60.51823044	0.287196409	97.59564972	0.264324382	96.46913147	0.737933616	-39.74844742		23.900000000000002	0.718903556	2.254855729	0.67748076	-2.44033946	0.677469551	0.701671198	0.693614438	2.331103315			0	1	0	1.61	1.61	4.7	-2.54	2.13	2.13	2.66	0.7776387615907928-0.06436720073806809j	0.05967089479004488+0.2184215140070499j	0.044968869
19.17999923	0.706273229	59.73066711	0.282591651	98.01721954	0.258000374	95.7247467	0.738338995	-40.16060638		23.950000000000003	0.714180181	2.19676457	0.682693895	-2.511320353	0.682683479	0.630672279	0.690007476	2.246156301			0	1	1.79	0.655	0.655	2.95	-5.55	-2.49	-2.49	-1.99	0.514228130194198+0.1151603074774728j	-0.20686496903007917+0.0050013930089115675j	0.044968869
19.2	0.688076809	60.14170837	0.293665407	97.88376617	0.252460484	96.16150665	0.726305218	-41.09096909		24	0.709508458	2.138623041	0.687762021	-2.581853056	0.687752339	0.560122558	0.686372516	2.16227952			0	1	2.07	0	0	2.17	-2.39	6.71	6.71	-7.47	0.8375581826427365+0.004774571299825897j	0.17858628561558307+0.21601392673185693j	0.044968869
19.22000077	0.678950266	59.64190292	0.290223939	96.58750916	0.256497818	96.93379211	0.719274897	-41.04170609		24.05	0.704877766	2.080430052	0.692701685	-2.651973417	0.692692682	0.489986104	0.682705302	2.079389339			0	1	2.8	2.63	2.63	0.855	5.67	1.74	1.74	2.52	0.837838054203783-0.8595444977236879j	0.08400830631567544-0.3952978896551205j	0.044968869
19.23999949	0.694306632	59.32543182	0.28390819	97.03766632	0.265313214	95.79676056	0.734998675	-41.00433731		24.1	0.70027852	2.022185148	0.697527422	-2.721714332	0.697519049	0.420229947	0.679002037	1.997409079			0	1	2.46	0.941	0.941	5.39	0.798	0.108	0.108	0	0.6741254951849522+3.0229902451159745E-5j	-0.08637855460101859-0.009743943395305928j	0.044968869
19.26000026	0.690190307	59.13835526	0.285827899	98.04217529	0.25877061	95.12359619	0.739533073	-41.1491394		24.150000000000002	0.695702066	1.963888397	0.702252005	-2.791106015	0.702244218	0.350823806	0.67525933	1.916268357			0	1	0.971	5.93	5.93	1.26	-2.88	-1.84	-1.84	6.88	1.2201075070373109-0.07926324995472457j	0.2194459176908429-0.3536688987541695j	0.044968869
19.27999898	0.674265012	58.99034882	0.293195367	97.34552002	0.257224151	95.09954071	0.730778922	-42.42888641		24.200000000000003	0.691140588	1.905540302	0.706886665	-2.860176239	0.706879423	0.281739847	0.67147415	1.835902481			0	1	3.71	1.22	1.22	0.597	0	1.11	1.11	-3.62	0.84556705733554+0.41997516543546287j	0.0589714968964208+0.14517640641961294j	0.044968869
19.29999974	0.674953138	59.48700714	0.294730018	96.13296509	0.271312046	95.84319305	0.720973593	-42.54805374		24.25	0.686587022	1.847141731	0.711441273	-2.928950559	0.71143454	0.212952461	0.667643786	1.756251906			0	1	0.309	0	0	0.228	4.21	3.41	3.41	-0.639	0.7129958949132019+0.450616246093488j	-0.10849488445989863+0.39871645546203976j	0.044968869
19.32000051	0.7004029	58.2971077	0.297283066	95.54676819	0.269595283	94.43503571	0.712000431	-42.07035446		24.3	0.682034984	1.788693862	0.715924507	-2.997452507	0.715918251	0.144438069	0.663765811	1.677261751			0	1	8.92	4.58	4.58	0.196	-1.86	0.0962	0.0962	-1.25	1.455614851338397+0.9437425436078576j	0.29017331192026335+0.3768904601475827j	0.044968869
19.33999923	0.692092817	57.73493576	0.284959373	95.64762115	0.262311044	93.50006104	0.718611692	-41.57915115		24.35	0.677478697	1.73019814	0.720343993	-3.065703773	0.720338182	0.076174935	0.659838052	1.598881355			0	1	0.348	2.06	2.06	0.125	-3.03	-6.66	-6.66	0.33	1.0138217770703173-0.13421629489230938j	0.06224061410283698-0.2767333659921523j	0.044968869
19.36	0.673227123	56.42620468	0.283634428	95.39684296	0.262701694	93.54637909	0.749197494	-42.17256927		24.400000000000002	0.672912937	1.671656238	0.724706423	-3.133724367	0.72470103	0.008143011	0.655858562	1.521063884			0	1	0	2.74	2.74	3.21	1.73	-0.927	-0.927	8.48	0.9478790852373814-0.13873046245345266j	0.18208082559494163-0.11345824175135445j	0.044968869
19.38000077	0.644354152	56.65752792	0.282292683	95.09393311	0.259598173	92.50208282	0.742212702	-43.88620377		24.450000000000003	0.668332972	1.613070039	0.729017668	3.081652545	0.729012667	-0.059676216	0.651825601	1.443765973			0	1	3.74	0.173	0.173	0	4.18	1.24	1.24	1.11	-0.08087275037451482-0.8590526025359768j	-0.27332773536437194+0.010370325396869344j	0.044968869
19.39999949	0.651046962	57.34594727	0.278163163	94.91287994	0.259637594	92.25457001	0.720809537	-43.70556641		24.5	0.663734521	1.55444161	0.733282868	3.014039273	0.733278235	-0.127299851	0.647737609	1.366947404			0	1	1.83	0.183	0.183	1.34	-1.83	0.992	0.992	2.34	0.5855735996597303-0.3778369845770503j	-0.0571920703288301+0.15781859851690977j	0.044968869
19.42000026	0.654257592	57.40611649	0.2675771	95.91228485	0.249741442	91.60227203	0.710085564	-43.2777977		24.55	0.659113707	1.495773191	0.737506511	2.946605336	0.737502226	-0.194743717	0.643593192	1.290570815			0	1	0.177	4.94	4.94	0	-7.3	0	0	-0.672	0.939422350853102+0.5015650486970683j	0.32436821628843593+0.09329262814844645j	0.044968869
19.44000102	0.655461804	56.58747101	0.279263699	95.63168335	0.24816339	92.48865509	0.736049666	-43.76898956		24.6	0.654467018	1.437067185	0.74169251	2.879336118	0.741688553	-0.262022454	0.639391106	1.214601439			0	1	0	1.54	1.54	1.11	4.32	3.95	3.95	0.137	0.9808691691679056+0.5895866016501634j	-0.09914446788512346+0.5552132500821529j	0.044968869
19.45999974	0.640125243	56.1224556	0.283891485	94.71709442	0.253239209	93.48194885	0.743055889	-44.52747345		24.650000000000002	0.649791276	1.378326151	0.745844262	2.812218082	0.745840615	-0.329149625	0.635130241	1.139006864			0	1	0	1.55	1.55	1.97	7.48	-0.544	-0.544	8.34	0.9255229240867976-0.20413384690252512j	0.04680360452611034-0.006843639880200869j	0.044968869
19.48000051	0.647270191	56.39127731	0.274694186	94.1804657	0.257571307	92.21955109	0.718991212	-45.38323593		24.700000000000003	0.645083605	1.319552803	0.749964707	2.745238682	0.749961352	-0.396137801	0.630809612	1.063756821			0	1	1.15	1.42	1.42	1.98	-7.91	-3.73	-3.73	4.77	0.9097557343148022-0.2779356472413306j	-0.057017729161859806-0.13036269207530174j	0.044968869
19.49999923	0.653545599	56.36063385	0.275843314	95.00062561	0.243766173	91.74622345	0.695050199	-44.63624573		24.75	0.640341403	1.260750006	0.754056371	2.67838628	0.754053293	-0.462998641	0.626428343	0.988822982			0	1	0.57	0	0	3.21	-4.93	1.48	1.48	0	0.5429580593021874-0.04249150991627943j	0.12088275960221277+0.051254534202037946j	0.044968869
19.52	0.667660865	55.49636841	0.283222543	94.36705017	0.243041008	92.20149231	0.719385378	-44.40880966		24.8	0.635562318	1.201920781	0.758121414	2.611650077	0.758118599	-0.529742964	0.621985663	0.914178789			0	1	0.883	0.377	0.377	3.19	0	-1.85	-1.85	8.21	0.897108134992056-0.15524587895274183j	0.13193195998157453-0.13217226304445787j	0.044968869
19.54000077	0.660375554	54.89463806	0.283352169	93.61141205	0.252460903	92.66548157	0.747759057	-45.04541016		24.85	0.630744227	1.143068306	0.762161667	2.545020044	0.762159101	-0.596380817	0.617480891	0.839799285			0	1	4.89	3.23	3.23	0.921	-1.31	-4.43	-4.43	-6.59	0.42773130117383956+0.39210055873558675j	-0.6256827518054445-0.07623833984184804j	0.044968869
19.55999949	0.658905831	55.04631042	0.274814284	92.92474365	0.255207255	91.32939148	0.714482701	-46.08716202		24.900000000000002	0.625885213	1.084195919	0.766178665	2.478486864	0.766176336	-0.662921534	0.612913434	0.765660971			0	1	3.43	4.23	4.23	1.01	5.5	1.1	1.1	1.36	1.1694119318838407-0.8072060671726773j	0.38187139992839475-0.338729913161838j	0.044968869
19.58000026	0.665775337	54.63213348	0.275948884	93.0763855	0.249104142	90.6556778	0.6993178	-45.98491669		24.950000000000003	0.620983554	1.025307128	0.77017368	2.412041877	0.770171576	-0.729373792	0.608282776	0.691741667			0	1	6.85	3.33	3.33	1.97	2.31	2.43	2.43	-3.87	0.895377727513886+0.32411522655115427j	0.005484421087120167+0.17148786217478318j	0.044968869
19.59999898	0.665089184	54.39470673	0.280821504	92.8240509	0.246971211	91.01844788	0.711156335	-45.92931366		25	0.616037699	0.966405613	0.774147744	2.345677028	0.774145855	-0.795745659	0.603588474	0.618020386			0	1	0	0.925	0.925	0	-0.584	0.734	0.734	3.21	0.5540801859964986-0.6777258496501178j	-0.8089857770691713+0.17285019346256317j	0.044968869
19.61999974	0.664452845	54.20751953	0.274537386	91.9969635	0.252823412	91.81277466	0.717843299	-46.16624451		25.05	0.611046258	0.907495237	0.778101677	2.279384825	0.778099992	-0.862044642	0.59883015	0.544477223			0	1	4.86	0.392	0.392	1.63	-3.89	1.82	1.82	-0.0702	0.3582289836051672-0.0018829495176587595j	0.06157735416214746+0.15831838006032276j	0.044968869
19.64000051	0.670081465	53.62529755	0.275296377	91.42933655	0.260283446	90.51071167	0.714957962	-47.11568069		25.1	0.606007989	0.848580053	0.782036105	2.213158294	0.782034615	-0.928277727	0.594007487	0.471093243			0	1	4.28	0.179	0.179	0	0.634	1.25	1.25	-9.04	0.9701550292473967+0.21424211007856908j	0.0473040453896132+0.020008527742085235j	0.044968869
19.65999923	0.670720297	53.1168251	0.26677046	91.59777832	0.252671966	88.95571136	0.706074049	-47.171978		25.150000000000002	0.600921786	0.789664314	0.785951483	2.14699094	0.785950179	-0.99445142	0.589120224	0.397850388			0	1	3.61	4.77	4.77	1.51	-5.49	0.155	0.155	0.196	0.789843641538506+0.7898809611114186j	0.32702633028251676+0.43490120429698853j	0.044968869
19.68	0.676297209	53.05213165	0.27558561	91.92269135	0.239436026	89.26882172	0.691511055	-47.28231812		25.200000000000003	0.595786667	0.730752482	0.789848109	2.080876715	0.789846982	-1.060571781	0.584168153	0.324731381			0	1	0.903	1.01	1.01	0.768	4.34	-3.83	-3.83	5.25	0.7074291430971139-0.2163152073291201j	0.303946791586654-0.010459031764067596j	0.044968869
19.70000077	0.678547989	52.81690598	0.279156678	90.79781342	0.24630607	89.81712341	0.697761874	-46.8312149		25.25	0.590601767	0.671849238	0.793726142	2.014809983	0.793725185	-1.126644456	0.579151113	0.251719644			0	1	0.47	1.26	1.26	3.98	-7.05	-3.85	-3.85	-0.892	0.5436367058135864-0.1336458609638079j	-0.26344099096318596-0.04635548526116503j	0.044968869
19.71999949	0.690265775	52.55721664	0.275086883	89.98457336	0.255633626	89.1772995	0.710235526	-47.49497604		25.3	0.585366326	0.612959498	0.797585614	1.948785491	0.79758482	-1.192674709	0.574068987	0.178799215			0	1	1.64	3.54	3.54	0	-4.66	0.116	0.116	4.61	1.005975279079002-0.7996926989135807j	-0.4665978894813425-0.24897133291865908j	0.044968869
19.74000026	0.671318411	52.29148102	0.26747561	90.66373444	0.250382331	87.99059296	0.700966618	-47.95795822		25.35	0.580079685	0.55408842	0.801426445	1.882798337	0.801425807	-1.258667449	0.5689217	0.105954672			0	1	0.979	2.16	2.16	2.03	-3.94	3.03	3.03	-3.69	0.7750035796280031+0.150454418168906j	0.20096505907471526+0.10859100623063155j	0.044968869
19.76000102	0.674373182	52.39829636	0.277485498	90.51158142	0.240646682	88.53556061	0.697804948	-47.77365875		25.400000000000002	0.574741277	0.49524142	0.805248452	1.816843953	0.805247963	-1.324627254	0.563709216	0.033171064			0	1	0	5.49	5.49	0	-0.933	0.718	0.718	4.85	1.0683917619111107+0.08869420712897158j	0.45314303347333296+0.015001627199669168j	0.044968869
19.77999974	0.676577518	52.43632889	0.27801141	89.15177155	0.241962382	89.57196808	0.692650337	-47.93313217		25.450000000000003	0.56935062	0.436424185	0.809051359	1.750918071	0.809051014	-1.390558398	0.558431533	-0.039566157			0	1	3.72	0.769	0.769	0.197	-3.54	4.72	4.72	8.53	0.917956463094929-0.16407296850195793j	-0.08701702617001471+0.12057367460499889j	0.044968869
19.80000051	0.686470971	52.09767914	0.275718485	89.13201904	0.250176938	88.45914459	0.704246127	-48.34166718		25.5	0.563907316	0.377642689	0.812834809	1.685016709	0.812834602	-1.456464872	0.553088687	-0.112271205			0	1	1.01	0.175	0.175	1.28	-0.295	-2.73	-2.73	-6.63	0.8226082985649554+0.17153910558714808j	-0.2756518266118215-0.18554387554648655j	0.044968869
19.81999923	0.688306438	51.62414932	0.27189181	88.99889374	0.245036541	87.43530273	0.714172168	-48.29909515		25.55	0.558411042	0.318903209	0.816598368	1.619136146	0.816598293	-1.522350404	0.547680743	-0.184958017			0	1	4.03	2.79	2.79	3.17	1.79	0.479	0.479	0	0.2506725613906988-7.71292036654405E-4j	-0.3913805662397785-0.06835294996829888j	0.044968869
19.84	0.678222111	51.56406403	0.276184204	89.10212708	0.236294097	87.73662567	0.708502374	-49.0620575		25.6	0.552861547	0.260212343	0.820341535	1.553272904	0.820341587	-1.588218479	0.542207799	-0.257640315			0	1	4.34	0.871	0.871	5.11	-6.91	0	0	4.31	0.7784376281283362-0.15514143253550733j	-0.02575668298898273+0.008023204828316324j	0.044968869
19.86000077	0.661354049	51.94817734	0.276680852	88.29522705	0.2453323	88.23632813	0.707280775	-49.82873535		25.650000000000002	0.54725865	0.201577024	0.824063747	1.48742373	0.824063921	-1.654072356	0.536669983	-0.330331667			0	1	7.59	6.45	6.45	4.69	-1.82	-2.25	-2.25	0.121	0.7363309930221348-0.7036982080381848j	-0.13421925252227698-0.5690193745017496j	0.044968869
19.87999949	0.686019473	51.93913269	0.275436627	87.1999588	0.255929167	87.79319763	0.711275701	-49.92486954		25.700000000000003	0.541602239	0.143004548	0.827764385	1.42158558	0.827764677	-1.719915084	0.531067455	-0.40304554			0	1	1.17	4.36	4.36	1.52	-2.86	-3.47	-3.47	1.38	1.2021796568215657-0.18561197579971075j	0.2329539815411614-0.3566753022296918j	0.044968869
19.90000026	0.691794736	51.3573494	0.269892282	87.90911865	0.253951004	87.1687088	0.714059607	-49.91120911		25.75	0.535892265	0.084502588	0.831442779	1.355755603	0.831443184	-1.78574952	0.525400402	-0.47579536			0	1	1.38	5.5	5.5	0.511	-0.238	1.22	1.22	-1.3	1.1212698898741378+0.09901909937506957j	0.34422124481198646+0.13222231524021189j	0.044968869
19.91999898	0.690332234	51.21493912	0.274282603	88.13977814	0.248272731	86.6173172	0.714002635	-50.57044983		25.8	0.530128745	0.02607922	0.835098213	1.289931126	0.835098727	-1.851578343	0.519669046	-0.548594565			0	1	0.905	1.67	1.67	1.03	-0.926	0.738	0.738	3.82	0.5960603066621518-0.5884449706294099j	-0.6121289351030218-0.06182456465458445j	0.044968869
19.93999974	0.68022093	51.38213348	0.279491667	87.27845001	0.243808463	87.23847961	0.702120352	-51.30654526		25.85	0.524311759	-0.032257048	0.838729925	1.224109644	0.838730544	-1.917404062	0.513873637	-0.621456663			0	1	2.45	0.995	0.995	1.81	-2.74	-0.579	-0.579	-0.529	0.23063465341716055+0.12665090864147682j	-0.19419344164242155+0.06163412360601244j	0.044968869
19.96000051	0.692203895	50.99417114	0.273552445	86.96795654	0.252479112	86.78256226	0.701116402	-51.26805115		25.900000000000002	0.518441453	-0.090497256	0.842337114	1.158288803	0.842337835	-1.983229036	0.508014463	-0.694395284			0	1	0	0.508	0.508	0.843	4.02	0.216	0.216	-0.0972	-0.12276078946633395+0.038154075076843104j	-0.0941086939475409-0.11642140921392058j	0.044968869
19.97999923	0.70465359	51.15688324	0.273504251	87.76295471	0.253193019	85.7166214	0.706390911	-50.98590469		25.950000000000003	0.512518038	-0.148631957	0.845918943	1.092466391	0.845919762	-2.049055482	0.502091844	-0.767424241			0	1	4.89	0.818	0.818	0.603	-2.03	-1.88	-1.88	0.0583	0.05643959515872084-0.33928001867180146j	-0.1276247965482545-0.3043041948427403j	0.044968869
20	0.69542585	50.71337891	0.273419657	87.52037811	0.244845386	85.44422913	0.703183232	-51.83478546		26	0.506541795		0.849474536	1.026640327	0.849475449	-2.114885484	0.496106145	-0.840557583			0	1	0.969	3.3	3.3	1.61	0.949	5.84	5.84	4.07	0.968845477877333+0.11318440535805312j	0.11970227686170697+0.33977792801869605j	0.044968869
20.02000077	0.672282496	50.201931	0.277594334	86.71959686	0.255837025	86.18371582	0.71176793	-52.85075378													1	0	1.57	1.57	1.57	0	-4.32	0	0	-6	0.8245835952352567+0.330720146269277j	-0.07675424926081657-0.058693095663317346j	0.044968869
20.03999949	0.682044582	50.26920319	0.277023514	86.2934494	0.257734624	85.54562378	0.698266876	-52.91236877													1	0	0.841	1.45	1.45	1.64	-1.39	-0.012	-0.012	-1.73	0.45401031868662717+0.745952294974225j	0.025476850050490357-0.4239175044884782j	0.044968869
20.06000026	0.689449714	50.0334816	0.273029897	86.26089478	0.250177773	84.52250671	0.677387969	-52.58967209													1	0	4.94	0.223	0.223	0.329	-0.708	1.48	1.48	-0.0798	0.7414779895545193+0.037770821939484646j	-0.016283796499952367-0.2932533795416014j	0.044968869
20.08000102	0.68145391	49.1705513	0.277834438	86.61024475	0.246683761	84.51213837	0.705757258	-52.68624878													1	0	0.57	0.905	0.905	1.03	-2.58	-4.86	-4.86	-2.42	0.7914182849142684-0.24259390724924818j	0.09764472125991941+0.4911132827059142j	0.044968869
20.09999974	0.670210573	49.63424301	0.285925992	85.8311615	0.245322557	85.24475861	0.707588917	-53.31485748													1	0	1.58	0.555	0.555	0	1.62	0.775	0.775	-5.56	0.463205591269883-0.3221910133813953j	-0.024164614656331684-0.10283980907245993j	0.044968869
20.12000051	0.683750903	49.882164	0.27871445	85.70197296	0.254281758	84.16033173	0.704597876	-53.52804565													1	0	0.0984	2.71	2.71	1.47	-5.24	2.89	2.89	0.424	0.9933571195888845+0.1741506060721463j	-0.15768731444601208-0.2259047345074434j	0.044968869
20.13999923	0.686978837	49.59394073	0.276782067	85.20822906	0.25034183	83.47351074	0.697208112	-53.81264496													1	0	4.09	2.73	2.73	1.91	2.4	0	0	2.39	0.7265854189190925-0.2807521870565223j	0.023992493200906306+0.2830979886363135j	0.044968869
20.16	0.678545731	48.96689606	0.283147941	85.49665833	0.244490413	82.92874908	0.717567956	-54.33858871													1	0	0.758	0.987	0.987	1.64	0.425	0.517	0.517	1.54	-0.3926968525468425-0.25360549218991185j	0.5029786777762517+0.11548401032497844j	0.044968869
20.18000077	0.677913684	48.82308197	0.281689843	84.69073486	0.245538087	83.62523651	0.718783266	-55.05788803													1	0	4.27	0	0	0	-0.696	-0.00887	-0.00887	-2.89	0.6269984292237041+0.04926457594461177j	0.0010691734279986065+2.1870577536538236E-4j	0.044968869
20.19999949	0.687462378	49.16441727	0.283675252	84.50748444	0.254437174	83.49007416	0.714558061	-55.47016525													1	0	1.62	3.21	3.21	7.36	-0.446	4.88	4.88	-2.62	0.7296258640204228+0.17797926329653524j	-0.06460508142829453-0.20591503965505678j	0.044968869
20.22000026	0.685065515	48.87237549	0.280295843	84.30058289	0.252978501	82.3948822	0.703018948	-56.13117218													1	0	1.7	2	2	0.884	-0.643	-1.75	-1.75	4.53	0.4931166612728297-0.010448758320766832j	-0.09296017675590931+0.2584119235777496j	0.044968869
20.23999898	0.688110727	48.18333054	0.291017481	84.40113068	0.243972009	81.6339798	0.712736041	-56.33198166													1	0	0.762	2.65	2.65	1.31	2.74	0.669	0.669	-0.416	2.320305763712081-1.3741361083779302j	-0.7399234104720361+2.0920213350156214j	0.044968869
20.25999974	0.684225024	48.62292099	0.296987077	83.22697449	0.247850499	82.61956787	0.723914504	-56.94990921													1	0	4.08	2.29	2.29	2.77	-3.13	-4.45	-4.45	-0.987	0.7644669392345541-0.09189742139445796j	0.11416351677207946+0.3039533226069264j	0.044968869
20.28000051	0.689955314	48.65229797	0.287424077	81.49662781	0.252837318	81.59755707	0.711366148	-58.13798904													1	0	6.02	1.7	1.7	0.739	2.97	-0.667	-0.667	-7.42	0.7426978159348576-0.10533901749096491j	0.055797292888610274-0.03640380214442827j	0.044968869
20.29999923	0.709925522	47.6076622	0.284143256	81.58437347	0.2538594	80.97355652	0.70502516	-58.0527916													1	0	3.11	0.484	0.484	6.52	-0.287	0	0	-2.61	0.5126405158264801+0.03541987028190847j	0.027289028108412255-0.011750533066149394j	0.044968869
20.32	0.704680208	46.95586014	0.288958371	82.35746002	0.246951069	80.40474701	0.716454983	-57.93064117													1	0	0.0694	6.55	6.55	5.09	3.38	1.02	1.02	3.98	1.200146751255119-0.21017506963325672j	-0.24504570736717235+0.099435688648303j	0.044968869
20.34000077	0.68141071	46.82949829	0.290526691	80.9594574	0.244013228	80.71676636	0.709274754	-59.02199936													1	0	2.53	0.811	0.811	0.945	0.311	-1.02	-1.02	-0.217	0.501181345576319-0.16113568663453076j	0.1581963735256659+0.3111324537443416j	0.044968869
20.35999949	0.688948653	47.23126221	0.282504713	80.62083435	0.251255953	80.39875793	0.705481283	-59.21705246													1	0	0	1.03	1.03	0	-0.219	5.63	5.63	3.25	0.9919508076955286+0.20308033965200278j	-0.026633151102518748-0.341039029394795j	0.044968869
20.38000026	0.684604024	46.93751907	0.282815838	80.83496857	0.247210638	79.65142059	0.702167498	-59.28770065													1	0	0.286	3.89	3.89	0.756	-1.48	-0.989	-0.989	-8.43	0.9820153804066983+0.6875430293412116j	-0.2842853592659169-0.14817786497265473j	0.044968869
20.40000102	0.692995087	46.61978531	0.285482509	81.2332077	0.249881371	78.84841156	0.727021538	-59.64389038													1	0	2.86	0.441	0.441	3.44	-3	2.62	2.62	-1.83	0.7111118067356784+0.15810832255170848j	-0.12081059462679666-0.1363796939589904j	0.044968869
20.41999974	0.679454557	46.98104858	0.289980978	80.3625946	0.244922871	79.02736664	0.711807074	-60.06689072													1	0	2.62	5.26	5.26	0.526	0.512	4.18	4.18	-1.5	0.9437007683837714+0.06729611353170167j	-0.18809247282568903-0.20126461920435124j	0.044968869
20.44000051	0.683512081	47.3372879	0.2875149	79.35652161	0.245456429	78.47086334	0.709430073	-61.1865921													1	0	0.263	2.29	2.29	4.13	1.53	-2.71	-2.71	-5.97	0.9372287641289498-0.7191466010464002j	0.025611744806676932+0.3243801230796695j	0.044968869
20.45999923	0.692216491	47.07889175	0.281068309	79.4919281	0.249034742	78.06821442	0.710377782	-61.09692383													1	0	4.08	0.745	0.745	0.496	0.0979	-0.181	-0.181	-3.63	0.5972450666896266-8.362827356642433E-5j	0.046300798443809556-0.06357300111888922j	0.044968869
20.48	0.690775934	46.61309052	0.288170523	79.60680389	0.236370652	78.04692078	0.709115794	-60.97239685													1	0	0	1.15	1.15	3.09	-0.829	0	0	-0.21	-0.1542095520120814+1.4405011195942938j	0.3029383566549445-0.4205830271140733j	0.044968869
20.50000077	0.681037119	46.59250641	0.295608372	78.23034668	0.238699543	77.8746109	0.725020852	-62.62730789													1	0	5.18	0	0	2.48	-1.24	8.67	8.67	-4.32	0.9028557574001186-0.06161589841215867j	-0.05781735237501446-0.17024978519209752j	0.044968869
20.51999949	0.679538869	46.54487991	0.294161231	77.22951508	0.241961678	77.90409851	0.727334851	-63.09321213													1	0	0.445	0.188	0.188	1.3	0.291	-1.45	-1.45	3.75	-0.11269619594894126+0.027728037498409387j	-0.28198737527549295+0.23945433824147727j	0.044968869
20.54000026	0.685154122	46.76950073	0.28495861	77.39467621	0.243870301	77.48171234	0.726210422	-63.48667908													1	0	0.161	0.205	0.205	0.958	1.81	-3.58	-3.58	-2.25	0.8274449559583146-0.25700414109623526j	-0.025158813057317563+0.3713182042146701j	0.044968869
20.55999898	0.698746163	46.26115417	0.285580351	78.37419128	0.242439965	76.71499634	0.728226881	-63.42036819													1	0	6.31	4.62	4.62	0.814	-5.1	0.735	0.735	0.271	1.127177581449337+0.20228466453160437j	-0.32924889367484755-0.5128280377376565j	0.044968869
20.57999974	0.692800496	45.98067856	0.297654577	77.64385986	0.237755561	76.36486053	0.733141107	-64.51461029													1	0	0.532	0.978	0.978	2.79	2.12	0.282	0.282	3.51	0.5850953522953848-0.6704356251206656j	0.013627940190136228+0.1547556514320294j	0.044968869
20.60000051	0.686058178	45.59078979	0.29865798	76.10371399	0.244249244	76.22044373	0.742769678	-65.37342834													1	0	2.51	1.6	1.6	2.6	0.757	-0.0546	-0.0546	-0.648	0.328403320609724-0.16235511424398666j	0.30109188810484144+0.02815036468674481j	0.044968869
20.61999923	0.687852656	46.26438904	0.290484478	75.55721283	0.238682478	75.62644196	0.724298021	-65.5716629													1	0	4.45	0	0	6.05	7.13	6.24	6.24	0.402	0.8683867616178542-0.0818810671339474j	0.07886612087399579-0.11199466277790268j	0.044968869
20.64	0.6763126	45.88408661	0.285119185	75.1350174	0.232599964	74.87637329	0.715503624	-66.61714935													1	0	3.34	0.249	0.249	0.876	-5.38	4.11	4.11	3.56	0.9034036427084882+0.15412005898821116j	0.0251237433629521-0.18440525752589393j	0.044968869
20.66000077	0.683289559	45.62100601	0.290440468	74.84282684	0.230890487	75.13636017	0.732192298	-67.11165619													1	0	0.9	1.12	1.12	1.54	3.79	-1.53	-1.53	0	0.8537437288455252-0.3229078629228107j	-0.13002071996498274+0.23048697898981244j	0.044968869
20.67999949	0.684946527	45.65512085	0.287732719	73.89450073	0.234009522	74.56374359	0.733090619	-68.27701569													1	0	5.88	4.77	4.77	0.075	2.65	0	0	0.194	1.1206421239238955-0.056238873054696124j	-0.5620480843356621+0.14814697036810748j	0.044968869
20.70000026	0.675177432	45.10763168	0.280826053	74.03149414	0.230281873	73.59119415	0.721797846	-68.99398804													1	0	0.591	3.72	3.72	2.57	2.42	1.61	1.61	-0.19	1.8917265992636696+0.7102807875954976j	-1.2639195922981232-0.27069760757619843j	0.044968869
20.72000102	0.680529193	45.49297333	0.278762156	73.82364655	0.221763847	73.4356842	0.708907203	-69.22386932													1	0	3.8	2.34	2.34	2	-2.11	-0.198	-0.198	1.57	0.4824373329209577+0.1658706598720156j	0.3646147225204854+0.09560058964703755j	0.044968869
20.73999974	0.690766819	45.39467239	0.286824271	73.95265198	0.223611667	73.94776154	0.721557465	-69.49533844													1	0	1.97	0.777	0.777	3.8	-7.29	8.75	8.75	2.2	0.9360567766572796+0.06672666450697402j	-0.043714765602662284-0.14739923444524894j	0.044968869
20.76000051	0.684741134	44.66397095	0.282523531	72.00101471	0.227364382	74.05942535	0.733537321	-70.24291992													1	0	2.46	0.668	0.668	2.03	1.92	-0.0899	-0.0899	-7.33	0.550673895466159-0.24595014587183173j	0.03724166461410205-0.0225369833517214j	0.044968869
20.77999923	0.692147859	44.52415085	0.278188627	71.54918671	0.228687999	73.22419739	0.722975482	-71.48435974													1	0	0.9	0.0417	0.0417	1.48	3.6	3.31	3.31	0.147	0.7484436277793605-0.12899618807270433j	0.19549348838872346-0.321989585768535j	0.044968869
20.8	0.694922026	44.47748947	0.271606261	72.12075806	0.218422073	72.28446198	0.714445171	-71.90538025													1	0	2.6	0.0445	0.0445	0	-0.933	4.75	4.75	3.49	0.8616818631075105+0.18458603672587598j	0.11009323120901551-0.28099911073719297j	0.044968869
20.82000077	0.695175456	44.11413574	0.280381241	71.63565063	0.215534038	72.71643829	0.721404217	-71.9265213													1	0	3.21	5.09	5.09	0	-4.86	-1.71	-1.71	-3.31	1.0497341342660593+0.19188679205498438j	-0.287660207722034-0.10955530216067516j	0.044968869
20.83999949	0.699391634	44.06375885	0.27345949	70.57728577	0.223235632	73.22824097	0.728958889	-72.81248474													1	0	0.692	0.399	0.399	4.29	4.33	2.47	2.47	-0.624	0.7710638093747034-0.32959140785265667j	0.15927064575674538-0.10082179148688544j	0.044968869
20.86000026	0.694004996	43.70638275	0.265081223	70.67779541	0.22643562	71.51301575	0.723537983	-74.07948303													1	0	0.552	1.01	1.01	3.2	-0.587	5.56	5.56	-4.55	0.6990339661681204-0.08453536686743819j	-0.10365458629085245-0.2657985357719921j	0.044968869
20.87999898	0.688499012	42.99456787	0.267491702	69.8935318	0.218432547	71.66976929	0.721741464	-74.69950867													1	0	1.51	2.56	2.56	0.748	-2.09	0	0	-5.52	0.7058767192550631+0.4298706547984406j	-0.14192940142623056-0.1813494238112578j	0.044968869
20.89999974	0.686134704	43.53837585	0.269888381	69.65721893	0.219288659	70.93977356	0.718534625	-75.67791748													1	0	5.15	2.6	2.6	1.6	5.42	1.79	1.79	0.553	0.6275234941955359-0.2058596969680697j	0.5022429267634156+0.05625431074512933j	0.044968869
20.92000051	0.69194119	43.2674942	0.266987975	68.24551392	0.220617566	71.22098541	0.716754277	-76.32868958													1	0	7.33	0.521	0.521	0.229	-3.33	1.61	1.61	-7.52	0.7935831342884258+0.07360107097937375j	-0.04824095872348878-0.006428995649894081j	0.044968869
20.93999923	0.698175694	42.96330643	0.265260901	68.42015839	0.222863796	70.36499786	0.720830679	-76.74343872													1	0	1.78	0.642	0.642	1.03	-1.58	-2.93	-2.93	0.0437	0.7079873088579837-0.007921251256717405j	0.07174688957988802+0.4255279579128724j	0.044968869
20.96	0.695073979	42.92115021	0.261965711	68.34773254	0.219771073	69.02404785	0.727458572	-78.01892853													1	0	4.89	4.9	4.9	2.3	-1.43	1.34	1.34	-0.142	1.0401080684625659+0.3467907792805643j	-0.22141581408024547-0.4891064164846142j	0.044968869
20.98000077	0.69404621	42.72283936	0.268334505	67.66311646	0.211866157	69.14547729	0.722457927	-78.81842041													1	0	5.01	1.52	1.52	1.83	-1.9	-3.26	-3.26	0	0.7834485622428058-0.03875807224482837j	0.0716547944021669+0.2702758188305302j	0.044968869
20.99999949	0.68764485	42.90004349	0.261674265	66.43452454	0.21272449	70.02371979	0.710023208	-79.49908447													1	0	0.463	0.511	0.511	0.93	-4.93	-0.279	-0.279	-1.81	0.8961782861593355+0.3799003608620685j	0.0011449570854790158-0.08664829571374452j	0.044968869
21.02000026	0.692011002	42.75285721	0.255505864	66.01863861	0.218905067	69.12400055	0.712718687	-80.0439682													1	0	3.13	0.497	0.497	0	-3.96	-0.73	-0.73	4.38	0.749851596509285+0.23180335268142888j	-8.429558015865197E-5+0.06703633524769811j	0.044968869
21.04000102	0.710376178	42.3477211	0.261654447	66.07363892	0.215828484	68.42636871	0.729057675	-80.3706665													1	0	2.93	3.45	3.45	6.33	-2.39	-1.3	-1.3	-5.78	0.5686325638512552+0.40295866500244854j	0.11423816847523213-0.20323334212008137j	0.044968869
21.05999974	0.702425624	42.16731644	0.261909092	65.02899933	0.213586266	67.45231628	0.727576392	-82.62031555													1	0	2.49	0.243	0.243	3.96	1.66	-4.26	-4.26	6.62	0.6001760221562363-0.004797057646614109j	-0.159337933248637+0.13096780459912827j	0.044968869
21.08000051	0.695880433	42.10699844	0.260637407	63.83208847	0.212078368	67.07979584	0.715811067	-83.65735626													1	0	1.94	0	0	3.09	-1.06	-0.162	-0.162	0.587	0.39908993971065054+0.21637885983796834j	0.00505027648297902+0.02452610436386345j	0.044968869
21.09999923	0.708178	41.9472847	0.254724562	63.41675568	0.210842931	67.41371155	0.7072301	-83.6754837													1	0	6.47	0.0342	0.0342	3.23	2.56	-0.706	-0.706	-2.25	0.7636947569657102-0.08184838993322902j	0.007466798552294961+0.036130162284993037j	0.044968869
21.12	0.708891243	41.89390564	0.254225736	63.41323853	0.209377356	66.83323669	0.713995489	-84.26436615													1	0	1.14	0.835	0.835	0.179	-6.75	-0.616	-0.616	-3.61	0.9241402679436687+0.2756258170316502j	-0.02685192335521164-0.07334695707372517j	0.044968869
21.14000077	0.707071617	41.64687347	0.259017053	62.32186508	0.209175143	65.85583496	0.731784892	-85.61271667													1	0	2.8	0.549	0.549	1.13	0.348	-2.67	-2.67	-0.434	0.729966571862908-0.09383878525447639j	0.02482974128734984+0.3576215733696024j	0.044968869
21.15999949	0.696783973	41.53736496	0.259035679	60.85784149	0.20688515	65.79994965	0.723150772	-86.70995331													1	0	2.11	0	0	0.994	1.53	1.96	1.96	-5.04	0.5826726122078436-0.2710211225934745j	-0.10427247913633514-0.14665387989843195j	0.044968869
21.18000026	0.696036767	41.5920372	0.248294501	60.08863831	0.211492049	65.1591568	0.722465315	-87.64810944													1	0	0.89	2.86	2.86	2.3	0.452	-1.64	-1.64	0	0.9584924767850749-0.6041844126137832j	-0.2642914014735882+0.5442606825963234j	0.044968869
21.19999898	0.703785962	41.53421021	0.244440755	59.60051727	0.206465333	64.22779083	0.724205756	-88.30651093													1	0	3.76	2.1	2.1	2.37	-1.69	1.33	1.33	-0.498	0.7144842995421724+0.23106597098108736j	0.04775716804462127-0.26372148840628107j	0.044968869
21.21999974	0.709227821	41.36197662	0.248233559	59.4838295	0.201623643	63.65732956	0.734962523	-89.61560822													1	0	0.35	1.63	1.63	5.31	-0.134	-1.25	-1.25	0.713	-0.36101362032202416-0.5690961216096889j	0.1893447235242278+0.4380202268428807j	0.044968869
21.24000051	0.702062797	41.06512451	0.239035047	57.71084976	0.206324632	63.71920395	0.747578879	-91.03736115													1	0	0.343	0.744	0.744	1.06	-0.732	1.02	1.02	6.39	-0.10571827673770474+0.8367954814964275j	0.24672911709272735-0.08437125389990205j	0.044968869
21.25999923	0.712408211	41.23180771	0.234947576	57.63002396	0.203777684	62.45662308	0.730207892	-92.28327179													1	0	2.94	1.25	1.25	1.73	-0.591	0.981	0.981	-2.03	0.5664302840060352+0.13070770538474216j	-0.005663670206122174-0.21143204299763643j	0.044968869
21.28	0.704335307	40.97892761	0.229292192	57.2584877	0.199401696	62.18420792	0.728288427	-92.95746613													1	0	4.25	0	0	0.372	2.87	0.654	0.654	4.28	0.7033690080086222-0.15616915102519827j	0.04803982167762497+0.008464697356123289j	0.044968869
21.30000077	0.7100331	40.82117844	0.237529415	56.42536926	0.197450687	61.37659836	0.742323412	-93.96757507													1	0	1.23	0.578	0.578	1.4	0.256	-1.15	-1.15	-0.0501	0.30668239611397263-0.2157003887266716j	0.07160244574252454+0.38266925175413213j	0.044968869
21.31999949	0.711130537	40.90555191	0.229244273	55.58767319	0.198621093	60.87588501	0.754177164	-95.72345734													1	0	1.67	3.7	3.7	0.248	-0.0141	-6.86	-6.86	-0.193	0.9813408285054257-0.036050577954078254j	-0.10790875049175837+0.2261559771656099j	0.044968869
21.34000026	0.714450402	40.51754761	0.225813423	54.85885239	0.195811521	59.61199951	0.740564355	-97.26283264													1	0	3.6	0.787	0.787	2.03	0.26	0	0	3.12	0.5584912879248319-0.035522381458643094j	0.05104789596546152+0.061792430364830446j	0.044968869
21.36000102	0.711858542	40.5060997	0.221011593	54.76576233	0.191076856	59.07366562	0.743202812	-97.76516724													1	0	6.6	0.167	0.167	0.511	0.633	0.392	0.392	1.13	0.7385542786369993-0.018456376176282187j	0.05315545022742116-0.026034190347462537j	0.044968869
21.37999974	0.708298588	40.57672882	0.221745686	53.74713898	0.185311879	57.95910645	0.752417966	-99.52203369													1	0	1.69	2.61	2.61	3.69	0	-1.64	-1.64	-3.71	-0.21636284950431678-0.6703700895322307j	0.6606580366065814+0.27579492530519756j	0.044968869
21.40000051	0.710033803	40.67830658	0.220928686	52.60108566	0.184897443	58.14075089	0.767970049	-101.0320129													1	0	0.588	1.62	1.62	4.98	-1.43	0	0	0.588	0.29126697208478536+0.8524725658613798j	0.21264926183029512-0.21002608619876675j	0.044968869
21.41999923	0.724861894	40.63869095	0.213988027	51.74904633	0.183653651	56.93389511	0.756559059	-102.8014297													1	0	0.741	1.27	1.27	0.696	0.774	-0.674	-0.674	-2.96	-0.24688376100560255-0.7994214414193582j	0.6242171901008952+0.004711638896432909j	0.044968869
21.44	0.72044637	40.35137558	0.213025897	51.27447891	0.176540407	56.24531937	0.759780964	-103.8306046													1	0	1.41	1.38	1.38	0.0941	-6.88	5.46	5.46	1.62	0.9853112186319779+0.08431061568667818j	-0.04266403913867903-0.24280623619230343j	0.044968869
21.46000077	0.725986979	40.60319901	0.209287608	50.07664871	0.176875203	55.36332703	0.769115526	-105.9391785													1	0	7.31	1.02	1.02	2.24	-0.323	-4.18	-4.18	-2.58	0.8264770035166936-0.06437713322774304j	0.10156587732791655+0.16325862256248727j	0.044968869
21.47999949	0.733918759	40.6640625	0.2066532	49.00907898	0.172816739	54.8830986	0.751047999	-107.2205505													1	0	0	7.74	7.74	4.04	-1.57	2.81	2.81	-0.976	1.075857948973074+0.12218543032805726j	-0.2050694075996691-0.10562474562179493j	0.044968869
21.50000026	0.741650306	40.36341476	0.199948872	48.08939362	0.167933396	53.5862236	0.754050681	-109.207756													1	0	3.97	5.61	5.61	2.35	-0.898	-0.889	-0.889	6.57	0.7150613558290451-0.22759318704135104j	-0.09884482650543483+0.26290713308669444j	0.044968869
21.51999898	0.746152996	40.17088699	0.195065282	47.03773499	0.163888325	53.42315674	0.751204771	-110.1914978													1	0	1.98	3.75	3.75	6.02	-1.41	-0.457	-0.457	2.61	-0.34570489088260553+0.3220736579500666j	0.6775597955961296+0.16747409615785033j	0.044968869
21.53999974	0.74218065	40.30290985	0.1933199	46.38036346	0.157792004	52.07237244	0.751044232	-112.166069													1	0	4.51	0.0896	0.0896	0	4.65	0.438	0.438	-0.529	0.7897573680412565-0.1724707482705692j	0.04207144695141723-0.09888787728034051j	0.044968869
21.56000051	0.748170572	40.19288254	0.191274401	44.72020721	0.153754895	51.87884903	0.762492687	-113.45961													1	0	0	0.483	0.483	1.77	-0.954	1.09	1.09	-0.24	0.2328839245864776+0.7262846646906965j	-0.18774768936663785-0.41223393038269407j	0.044968869
21.57999923	0.767468816	40.30194092	0.183976432	43.77301025	0.154657789	51.50466537	0.765456066	-115.3538208													1	0	0	0	0	5.12	-5.07	6.39	6.39	-3.08	0.7232774820228446+0.10462871722708252j	-0.2031842065797371-0.18667469621317895j	0.044968869
21.6	0.774153277	39.59815979	0.183659909	42.75399017	0.149304073	49.96115875	0.769502487	-117.4448166													1	0	0.131	6.04	6.04	1.42	0.673	4.48	4.48	4.02	1.1810558020546198+0.03910481563261575j	-0.2444389449705137-0.16845536978130518j	0.044968869
21.62000077	0.770636627	39.34986877	0.178864443	41.24066925	0.144329542	49.18302536	0.770430931	-119.1732483													1	0	2.98	2.38	2.38	1.01	0.892	6.71	6.71	2.62	0.9678520446368074+0.13047356348029032j	-0.020828105161356966-0.28895083024632623j	0.044968869
21.63999949	0.765253708	39.65587616	0.170789528	39.85379791	0.135854588	48.215065	0.754776878	-121.128952													1	0	4.51	4.88	4.88	0	0.186	-9.13	-9.13	4.68	0.9305693070172478+0.021349902051409495j	-0.08494983939254623+0.1321856502186411j	0.044968869
21.66000026	0.776498656	39.71724701	0.161820952	38.77732086	0.133758685	47.86104584	0.764343715	-122.76297													1	0	0.667	1.63	1.63	1.83	0	-0.839	-0.839	3.93	0.05583758701126546-0.3284064782465306j	-0.06998388354763041+0.3718831672603121j	0.044968869
21.68000102	0.794418812	39.4993515	0.161398583	38.02868271	0.131023279	47.53523254	0.771266267	-124.2321167													1	0	0	0.517	0.517	4.01	-1.58	-1.22	-1.22	2.36	0.3239612094041071+0.7653810626858373j	0.17660986679580234+0.16883582405907943j	0.044968869
21.69999974	0.801040863	39.3483696	0.15473684	36.8394928	0.126028695	45.21014786	0.775911952	-127.1579742													1	0	0.614	8.88	8.88	1.08	-2.14	-5.85	-5.85	-4.3	1.0905470531148946+0.004445840199407752j	-0.17818845160037652+0.09475820578899323j	0.044968869
21.72000051	0.802452077	38.75800323	0.148412306	34.81692505	0.120661506	44.29508972	0.776044808	-129.4936981													1	0	2.74	2.79	2.79	1.98	0.224	-3.21	-3.21	-0.191	0.8523377359138554-0.2203041459907055j	-0.075343087672422+0.37015269171014786j	0.044968869
21.73999923	0.811019947	38.78365707	0.141854249	33.92715454	0.114771293	43.62196732	0.772250068	-131.1799774													1	0	2.73	2.15	2.15	1.1	-0.979	2.65	2.65	-1.21	0.798615779750878+0.13236985756167685j	-0.13915748314002133-0.3094599967436944j	0.044968869
21.76	0.822090001	38.79434967	0.136890212	32.79251862	0.107729607	42.59175491	0.765579596	-133.3153687													1	0	1.63	1.66	1.66	3.77	5.08	-3.4	-3.4	0.0211	0.8810879944857843-0.19715452810159886j	-0.09982872203796027+0.15293147070897442j	0.044968869
21.78000077	0.836797078	37.84923172	0.132119467	30.94929886	0.102861903	41.53515244	0.782731936	-135.751709													1	0	3.62	1.53	1.53	1.21	-2.82	3.79	3.79	7.67	0.7923139519908193+0.26637236515172474j	0.11982341975055018-0.12471626074743693j	0.044968869
21.79999949	0.829227869	37.36709976	0.124061846	29.48839188	0.097187204	40.92263794	0.790662605	-138.0175629													1	0	0	2.17	2.17	1.2	2.03	2.38	2.38	-4.41	0.4293438604648398-0.24426336205610163j	0.01446899293668767-0.4054095972846051j	0.044968869
21.82000026	0.830320936	37.18485641	0.121226612	28.35409927	0.090921278	39.20928192	0.780477776	-141.4605103													1	0	4.21	0	0	0.172	-1.97	-3.64	-3.64	6.36	0.7626473224949014+0.16946645558411597j	-0.11409658534931642+0.11801138004033003j	0.044968869
21.83999898	0.849699998	37.17452621	0.115623471	25.69052696	0.084486662	39.00198746	0.762425199	-142.8320313													1	0	1.55	6.33	6.33	0.0951	-3.22	0.673	0.673	0.832	1.0722103169690147-0.027736784532246116j	-0.3524576558362982-0.06303135434843778j	0.044968869
21.85999974	0.848959966	36.68870544	0.107466677	23.06409454	0.079845471	37.39224625	0.765417221	-145.6982269													1	0	4.81	0	0	2.39	-0.469	2.67	2.67	-6.84	0.6798156100846138-0.01890918689308286j	-0.09739985426640495-0.05565693069339873j	0.044968869
21.88000051	0.841782879	35.82261276	0.096422611	20.39899063	0.072831819	36.62786102	0.757549693	-148.0915222													1	0	4.16	8.3	8.3	5.65	-0.444	-3.41	-3.41	-1.57	1.1736910479513794-0.20180711637639823j	-0.2669534528359005+0.22584827246494107j	0.044968869
21.89999923	0.850212144	35.93535233	0.08576115	19.42478752	0.066256159	35.70326233	0.758757256	-150.1904602													1	0	3.67	1.27	1.27	2.46	0.364	-1.5	-1.5	1.96	0.637587882693394-0.07675607375487185j	-0.003949876520416802+0.1830536509731558j	0.044968869
21.92	0.85475313	35.66306686	0.078182907	17.35172272	0.060428074	35.48789215	0.758382212	-152.715744													1	0	3.76	7.92	7.92	0.0146	2.75	-1.2	-1.2	-1.22	1.047722729244871+0.031586203472528315j	-0.2859726876246759+0.04091849308530835j	0.044968869
21.94000077	0.859803889	35.23388672	0.069098435	16.24428177	0.055882526	34.56075287	0.759251522	-155.6204987													1	0	5.75	0	0	4.44	-2.7	-3.62	-3.62	2.29	0.8046523647939025+0.07909709551063678j	-0.001776614647244475+0.12924441485443905j	0.044968869
21.95999949	0.869579714	34.98334885	0.063556434	14.00380802	0.049024271	33.89374924	0.744594394	-158.5176392													1	0	6.64	3.21	3.21	0	-3.43	-4.56	-4.56	4	0.877275914979606+0.03384536645454858j	-0.07386833217308905+0.15552852637732345j	0.044968869
21.98000026	0.874674249	34.61577988	0.056664822	12.62371063	0.04471347	33.35512924	0.747151579	-160.7973938													1	0	1.71	5.02	5.02	1.89	-2.04	2.13	2.13	-5.74	0.8564276488033524+0.21719207817285766j	-0.17596920856817547-0.13356823932674486j	0.044968869
22.00000102	0.889589683	34.20970154	0.050099215	10.8961525	0.038674357	32.94651031	0.737387534	-163.4463043													1	0	6.47	0.699	0.699	0.0986	-4.77	0.558	0.558	-1.39	0.820407538699451+0.11863507108839641j	-0.060325387487910304-0.09037021947771354j	0.044968869
22.01999974	0.895417755	33.7580719	0.0446381	9.125594139	0.033582505	32.28434372	0.734492537	-166.5232086													1	0	1.1	0	0	0.254	-0.553	0.506	0.506	0	0.17928103044522972+0.19697302632919775j	-0.07947744926743018-0.3311666826039123j	0.044968869
22.04000051	0.895471225	33.34555817	0.037651036	6.472482204	0.028017288	32.45937729	0.733919755	-169.3271332													1	0	0.151	0.333	0.333	3.96	-0.318	4.59	4.59	3.1	0.65041706202698+0.2376986796429931j	0.011271251745079498-0.3324184728446325j	0.044968869
22.05999923	0.906287813	32.94200897	0.032850166	5.422497272	0.024403316	32.9212532	0.724640544	-171.8897247													1	0	0.0485	1.39	1.39	0.797	-1.92	4.15	4.15	-1.08	0.8173906374880692+0.051895723075027975j	-0.1881833924838811-0.34875601891583j	0.044968869
22.08	0.91670851	32.34460449	0.028871231	1.955108404	0.020209389	34.74344635	0.72171512	-174.676178													1	0	1.74	0	0	1.22	0.668	-0.472	-0.472	0.688	0.32796727275023796-0.15180383413527465j	-0.06984891230988874+0.12123567290799062j	0.044968869
22.10000077	0.922500371	31.72976303	0.023907047	-1.544617295	0.017338864	36.3344574	0.725556433	-177.8174133													1	0	1.49	0.771	0.771	0.694	1.82	-0.603	-0.603	1.6	0.5510001582725713-0.3632894831077572j	-0.12266579760304683+0.20931713671527963j	0.044968869
22.11999949	0.921958652	31.33802414	0.019934521	-4.23115921	0.013967928	36.56079102	0.711816488	179.1761475													1	0	5.91	0.349	0.349	2.12	3.7	-3.13	-3.13	0.878	0.8218047440374822-0.06329444524836994j	-0.08883607625013636+0.1608478249105423j	0.044968869
22.14000026	0.92858431	30.99738693	0.015656778	-8.158455849	0.01089312	39.45389557	0.707664604	176.3325653													1	0	0.814	4.93	4.93	4.84	1.67	-2.35	-2.35	1.78	1.0011616448150353-0.32270939429613277j	-0.195565692187666+0.212355657613879j	0.044968869
22.15999898	0.935995299	30.58058167	0.011630652	-12.84973335	0.008268826	43.64170456	0.685461356	173.5579834													1	0	0.93	0.434	0.434	6.47	-1.5	0.362	0.362	5.87	0.3592536365559896+0.5120654579382502j	0.03721197675715046-0.031559538906542464j	0.044968869
22.17999974	0.93529779	29.74294281	0.008470148	-17.34846306	0.006878108	50.54692459	0.695486334	171.2725983													1	0	1.36	3.75	3.75	6.21	0	-0.519	-0.519	-0.642	-1.7073312016043518-2.395795967095059j	1.3532332330096657+1.3204700197790076j	0.044968869
22.20000051	0.940454459	29.24046707	0.006279614	-24.80234337	0.005481647	56.50884247	0.694337772	168.1849823													1	0	5.94	5.19	5.19	2.82	-1.18	2.08	2.08	-0.258	0.9470462561265541+0.2671265014310446j	-0.09950672067823305-0.3850309044461599j	0.044968869
22.21999923	0.937333735	28.99822807	0.003860347	-32.12014771	0.004507728	62.17700958	0.69097218	164.8238678													1	0	1.02	1.26	1.26	1.4	-0.902	0	0	0.494	-0.10200316875576795+0.6135860554943461j	0.6186456008955247-0.1947910919902393j	0.044968869
22.24	0.938634898	28.6178112	0.002340018	-43.58911514	0.003443968	74.4598465	0.68000853	161.8838959													1	0	6.49	2.26	2.26	4.52	-0.483	-2.55	-2.55	-2.53	0.7209513504074829-0.05405445484541671j	0.13098561076821041+0.09100724152636601j	0.044968869
22.26000077	0.939717039	28.0864563	0.001360512	-61.83624268	0.003474734	92.51517487	0.681071607	159.1625061													1	0	0.127	0.181	0.181	0.577	-3.94	-3.05	-3.05	3.95	0.8888755441317872+0.29963393267535415j	0.01925578596179749+0.22876159394194712j	0.044968869
22.27999949	0.939945169	27.66361809	0.001018594	-89.83995819	0.00382705	102.0801163	0.680475189	155.9371338													1	0	4.35	0.198	0.198	0.282	-6.92	3.88	3.88	-1.83	0.8020686544164902+0.03669222229636658j	-0.3106538719114054-0.16126363263106477j	0.044968869
22.30000026	0.932336193	27.0724926	0.001260695	-118.7382202	0.004839367	115.5172119	0.694663248	152.8897858													1	0	1.42	2.06	2.06	3.1	-0.325	-2.55	-2.55	-6.57	-0.16831386206697949-0.5258021314078785j	0.5178831933858028+0.16094517376434483j	0.044968869
22.32000102	0.935057775	26.71925354	0.002042937	-142.3251038	0.006000495	122.5516434	0.675671352	149.2446747													1	0	1.5	5.02	5.02	3.01	1.81	4.72	4.72	5.37	1.4274813328152627+0.25843631512871706j	-0.3866056829033419-0.338072900841654j	0.044968869
22.33999974	0.936697798	26.53362846	0.00344198	-158.0649567	0.007792837	128.7560883	0.671295021	146.8086395													1	0	2.98	6.82	6.82	1.9	-0.516	-0.467	-0.467	0	1.1636773280562613-0.022944429062358395j	-0.3886195595518985+0.027618916829494525j	0.044968869
22.36000051	0.943961845	26.11129379	0.004877172	-165.8904724	0.009538111	134.9567871	0.663497181	144.2088013													1	0	0.506	2.21	2.21	1.46	0.983	-0.56	-0.56	2.72	0.6626490375756371-0.680115694379008j	-0.2754721087892209+0.3832130418758356j	0.044968869
22.37999923	0.932770076	25.43102074	0.007488382	-172.8918762	0.012873365	138.6527557	0.682422797	140.9475861													1	0	3.28	1.77	1.77	0.436	0	2.02	2.02	-0.521	0.7820378291714051+0.1413476279644645j	-0.09244186802905648-0.44727883184756484j	0.044968869
22.4	0.932954182	24.89997482	0.010623813	-178.9453888	0.016032914	140.4498291	0.671672232	137.2714996													1	0	3.1	0.834	0.834	7.47	-5.43	-2.69	-2.69	0.568	0.7981588317882878+0.2039063531761421j	0.08131284512094875+0.0494788989172826j	0.044968869
22.42000077	0.933527225	24.58658028	0.013767497	177.363205	0.021014862	141.4967651	0.660830552	134.6115265													1	0	1.38	0	0	0.0258	-2.2	0.745	0.745	-8.81	0.5350681921141557+0.41636162042397845j	-0.042834742151294264+0.03022057499570648j	0.044968869
22.43999949	0.927000877	24.05300331	0.017874454	172.9429779	0.02495992	140.6775665	0.648058591	131.521698													1	0	0.156	0.911	0.911	0.733	-1.6	-3.29	-3.29	-1.06	0.7141580044324397-0.26118041261937974j	0.051166935776820036+0.6486577731021872j	0.044968869
22.46000026	0.9200887	23.28003693	0.020584283	169.3057709	0.029566089	142.0877075	0.660351589	129.6040192													1	0	0	2.23	2.23	1.89	1.04	0.846	0.846	-3.66	-0.8200745128335799+0.30274627118647784j	0.13257323904555893-0.9342927912397343j	0.044968869
22.47999898	0.916755763	22.6974678	0.024187956	168.8909454	0.035361094	141.3184967	0.663119595	126.1201401													1	0	5.59	2.98	2.98	8	0	0.579	0.579	-0.835	0.6504931446468833+0.028751211647434893j	0.10996081886232922-0.04220426271235961j	0.044968869
22.49999974	0.898834558	22.37087822	0.030220118	166.800354	0.040538086	140.2690735	0.652243374	122.3125													1	0	6.77	0.141	0.141	1.95	-1.67	-3.73	-3.73	-2.31	0.8110166443320473-0.015036618684561083j	0.11014682462363111+0.15342016789973226j	0.044968869
22.52000051	0.893849457	22.16536331	0.036436227	163.3874817	0.044828768	139.9387817	0.637025919	120.0492249													1	0	1.24	4.36	4.36	3.88	3.42	-0.831	-0.831	2.59	1.0039362995639636-0.326049175481696j	-0.16641782088787552+0.20231832688156046j	0.044968869
22.53999923	0.894968853	21.77705002	0.041689632	161.2939148	0.051158431	140.1918335	0.635745005	117.8919373													1	0	0	0.679	0.679	0.62	-1.79	-5.58	-5.58	0	0.9017373618725527-0.014226328042755003j	-0.007841547799348083+0.3444256525776481j	0.044968869
22.56	0.892626803	21.39831161	0.045122675	158.7713013	0.058101499	139.487915	0.649939012	114.9149704													1	0	0.582	3.95	3.95	4.94	-3.83	-1.94	-1.94	-0.726	1.4921691549792562+1.0859736967666427j	-0.0793323265724333-0.87319497536038j	0.044968869
22.58000077	0.88050233	20.91390038	0.050620357	156.460968	0.065524303	138.3265991	0.652791132	111.9720993													1	0	2.09	2.11	2.11	6.47	0.54	4.27	4.27	5.17	0.5453329022459567+0.2769340389575692j	0.13802674319919148-0.2425897636739801j	0.044968869
22.59999949	0.878350897	20.53502464	0.056034437	155.4956207	0.06991767	136.954483	0.633463829	108.6685867													1	0	0.955	0.37	0.37	3.53	-0.299	-3.66	-3.66	-0.136	0.5911659430646373-0.03246936667059404j	0.0171342167532832+0.3324543296231889j	0.044968869
22.62000026	0.868118631	20.11238098	0.060572945	153.2758942	0.074536291	137.3779602	0.61681891	107.0380096													1	0	2.69	0.0416	0.0416	2.17	0	3.41	3.41	0.6	0.7257924730835127+0.02876173245779269j	0.02758029829082241-0.29012466434735634j	0.044968869
22.64000102	0.871116014	19.46721077	0.065511793	152.6458435	0.082769951	137.3836517	0.628441498	104.8085098													1	0	1.19	1.22	1.22	4.32	0.501	0.147	0.147	0.657	0.012321856894092969-0.24204457008396735j	0.22625060131996608+0.05615808066021685j	0.044968869
22.65999974	0.854818708	19.20706177	0.073092818	151.1870117	0.091627424	135.4407501	0.626445377	101.7314148													1	0	5.76	1.6	1.6	0.349	4.92	6.16	6.16	0.069	0.9443394433527896+0.01902175494399054j	-0.006637818148863446-0.27705657767752556j	0.044968869
22.68000051	0.851831916	18.7207737	0.080951088	149.3086853	0.095676154	133.8941956	0.617498156	99.32814026													1	0	2.67	1.23	1.23	5.36	0.253	-2.02	-2.02	0	0.5387785528808657-0.1171012274921061j	0.05200366850982285+0.1691368785206813j	0.044968869
22.69999923	0.842735459	18.28813362	0.08430554	147.7782135	0.097615518	134.0580444	0.596298856	97.39664459													1	0	1.41	3.52	3.52	3.68	0.506	-2.4	-2.4	-3.33	1.0935620720521748-0.885547177778443j	-0.05624164297341452+0.6580954293208789j	0.044968869
22.72	0.837056197	17.72947311	0.091029901	146.7127228	0.106750846	134.1904907	0.602492573	95.59972382													1	0	2.84	0	0	0.259	0.872	0.851	0.851	1.53	0.5189593252688554-0.06966376033760786j	0.1785478350019696-0.10817118033918408j	0.044968869
22.74000077	0.821687214	17.72673225	0.098883111	145.1904602	0.116954058	133.1592407	0.613753175	93.7800827													1	0	1.59	5.11	5.11	0.812	1.45	-0.409	-0.409	3	1.0061271937068668-0.23783985238564026j	-0.31519783601294554+0.14751670046809698j	0.044968869
22.75999949	0.816296024	17.15424347	0.104842212	143.2798615	0.124524968	131.4376831	0.629815336	91.26993561													1	0	0.261	3	3	0.706	-1.26	-3.32	-3.32	7.3	0.5151955928566886+0.11383298744581237j	-0.10909179310249395+0.2764966244118523j	0.044968869
22.78000026	0.807235568	16.86483955	0.109838212	142.362854	0.128313014	131.3457489	0.627923322	88.86833954													1	0	0.654	1.08	1.08	8.83	4.63	0	0	1.64	0.8716973336873735-0.38771088975408186j	0.0068002282442840185+0.04373226319508591j	0.044968869
22.79999898	0.799602856	16.63607597	0.117754063	141.8788147	0.139333255	131.1822662	0.61846216	86.77971649													1	0	3.46	1.48	1.48	1.31	-1.45	-3.77	-3.77	1.79	0.8027786861862451+0.01867611047249813j	-0.052060719480583405+0.26956949001145525j	0.044968869
22.81999974	0.791988577	16.58359718	0.127566247	140.6199493	0.151000642	129.5856781	0.621372019	84.60019684													1	0	2.63	4.63	4.63	2.55	5.77	-1.7	-1.7	-1.95	1.0839890618835986-0.25969628038939224j	-0.05373275024186632+0.32800702577749524j	0.044968869
22.84000051	0.776716957	16.45472908	0.133325015	138.4633789	0.156644189	127.5483093	0.619159316	82.66748047													1	0	5.44	4.48	4.48	0.36	0.3	6.35	6.35	-4.89	0.8911859006761842-0.006771906073587541j	-0.09738459446007272-0.13557863320875851j	0.044968869
22.85999923	0.784334077	16.05375862	0.136333039	137.3260956	0.1548582	127.7384415	0.617564522	80.59870148													1	0	0.0549	0.412	0.412	8.71	-3.14	-0.438	-0.438	-1.65	0.8042147346971078+0.5781414341511238j	0.030827971356694777-0.020937582690453264j	0.044968869
22.88	0.774254182	15.71005535	0.141279078	136.9545441	0.163507127	127.1382599	0.609752189	78.21614075													1	0	0.118	0.877	0.877	2.36	-8.12	0.167	0.167	-3.35	0.9697825769138467+0.23789011873034685j	-0.033769824109576296-0.029922759414704552j	0.044968869
22.90000077	0.763340481	15.52668476	0.151658453	136.5614319	0.175798486	126.1708755	0.608294516	76.63302612													1	0	0	8.9	8.9	6.47	3.32	-0.699	-0.699	1.65	1.1375670168276022-0.11272944984718203j	-0.19191298707933202+0.07905522623497643j	0.044968869
22.91999949	0.753308995	15.48185825	0.158216861	133.7381744	0.17826187	125.2277908	0.613315323	75.63462067													1	0	1.89	4.97	4.97	2.88	2.86	3.28	3.28	2.73	1.526624438601003+0.1623801461171011j	-0.6546387402086845-0.2234089396154012j	0.044968869
22.94000026	0.751762769	14.82840061	0.160518532	133.6775208	0.185017	124.4325485	0.628396152	73.25292969													1	0	0.497	3.92	3.92	0.0989	3.59	-1.57	-1.57	-2.49	1.4157933885853091-0.09852419715238377j	-0.3543370665007738+0.5603300720232136j	0.044968869
22.96000102	0.745227863	14.59401798	0.169523844	133.4873657	0.193558117	124.064949	0.626251089	71.05076599													1	0	6.46	0.562	0.562	1.2	2.23	-4.58	-4.58	3.7	0.8196831196759053+0.02117144643108974j	-0.13898799179776888+0.13622794991561551j	0.044968869
22.97999974	0.724049769	14.48030663	0.17992119	132.4669952	0.203803353	122.754631	0.616245336	69.41022491													1	0	4.54	0	0	0	1.54	-1.3	-1.3	8.51	0.6603132984484098-0.08206891330071295j	-0.052637519538239454-0.006352716897597125j	0.044968869
23.00000051	0.722544929	14.50111008	0.188708066	130.4713135	0.209617926	122.0342255	0.622599173	68.37957764													1	0	0.296	0.687	0.687	3.98	-0.615	3.74	3.74	-0.769	0.5517057044882886+0.13261258552032126j	-0.09040103376725092-0.34100428392726373j	0.044968869
23.01999923	0.715678006	14.53379917	0.191722512	129.5580444	0.209173071	121.3501968	0.631015991	66.60484314													1	0	3.05	0.0452	0.0452	5.91	-9.42	-1.26	-1.26	0.947	0.9202771321795717+0.17584723139960348j	0.030183381076521514+0.01752333365978883j	0.044968869
23.04	0.716776566	14.30226231	0.197538444	128.5167236	0.22389818	120.9458923	0.647465753	64.29240417													1	0	1.2	5.7	5.7	5.09	5.98	-1.77	-1.77	8.78	0.9522370961942951-0.20351940955210002j	-0.1004046333554164+0.05962080649833586j	0.044968869
23.06000077	0.702326617	13.84566593	0.199250146	127.993782	0.233714562	119.5330505	0.637476091	62.07258224													1	0	1.77	2.14	2.14	4.9	0.113	-2.96	-2.96	-5.52	0.3989324060088356-0.46645335530886034j	0.22631566821793692+0.25900393330701577j	0.044968869
23.07999949	0.693799043	13.93251228	0.208904261	126.6342621	0.235896627	118.2449188	0.628088266	60.76239395													1	0	0.589	0.338	0.338	0	1.4	-0.327	-0.327	-1.78	0.31059719873909813-0.6695719879378413j	0.19628255847820655+0.10236917533590853j	0.044968869
23.10000026	0.69875274	13.52027702	0.208540182	126.2984619	0.235614685	117.9476013	0.634948154	59.24540329													1	0	4.75	1.61	1.61	3.04	-0.464	3.8	3.8	-8.58	0.7315912761918378-0.0041970464345928325j	-0.07652747175889327-0.08826184209986052j	0.044968869
23.11999898	0.69508024	13.16936016	0.21621619	126.1046906	0.245409656	117.5533905	0.63774734	56.93707657													1	0	1.47	3.03	3.03	1.08	0.482	-2.42	-2.42	-3.47	1.5559037446746966-0.8591974329775169j	-0.21156851507657923+0.9578097531648314j	0.044968869
23.13999974	0.6800421	12.69894695	0.228753875	125.5366821	0.254533032	116.5019531	0.630449468	55.12562561													1	0	3.02	2.4	2.4	2.8	3.92	-7.95	-7.95	1.02	0.9200342518177274-0.03681746451612723j	-0.0724645151946871+0.17110352770056872j	0.044968869
23.16000051	0.677342464	12.74305725	0.232971632	124.1244812	0.253358782	115.2796097	0.621884614	53.87930679													1	0	3.6	1.55	1.55	0.956	-4.14	-2.13	-2.13	-5.22	0.7037098233594519+0.27509803853680026j	0.10017825786182803-0.16269043005314007j	0.044968869
23.17999923	0.669801236	12.41931629	0.234636319	123.8109512	0.253271064	114.7510452	0.627686648	52.18694687													1	0	0	1.61	1.61	4.7	-2.54	2.13	2.13	2.66	0.8834673921460864+0.5205439429566829j	-0.05967089479004964-0.2184215140070436j	0.044968869
23.2	0.656295841	11.83099174	0.249278292	122.8249588	0.261775441	115.2705765	0.618474077	50.79283524													1	0	1.79	0.655	0.655	2.95	-5.55	-2.49	-2.49	-1.99	0.7710743490905858+0.27194447445290243j	0.20686496903007126-0.00500139300890663j	0.044968869
23.22000077	0.642103643	11.8103323	0.254150428	121.0819092	0.273632881	114.2052383	0.610571348	49.44588852													1	0	2.07	0	0	2.17	-2.39	6.71	6.71	-7.47	0.6991349648925337-0.15610357599578673j	-0.17858628561556875-0.2160139267319115j	0.044968869
23.23999949	0.639321374	12.25115204	0.257272159	119.6739426	0.273965913	112.6523666	0.613376957	48.2159996													1	0	2.8	2.63	2.63	0.855	5.67	1.74	1.74	2.52	0.943107962632568-0.39693987348532733j	-0.0840083063156967+0.3952978896550773j	0.044968869
23.26000026	0.643375697	11.7882061	0.252069327	119.2238922	0.273093436	112.630188	0.617426162	46.4055481													1	0	2.46	0.941	0.941	5.39	0.798	0.108	0.108	0	0.42855540123412883-0.13174598621829195j	0.08637855460102202+0.009743943395290213j	0.044968869
23.28000102	0.628057414	11.45323277	0.259373673	119.0469437	0.281556107	112.9756851	0.596833128	44.86007309													1	0	0.971	5.93	5.93	1.26	-2.88	-1.84	-1.84	6.88	0.5917859802343127-0.2627187749472733j	-0.2194459176908385+0.35366889875414126j	0.044968869
23.29999974	0.609305763	11.32627678	0.26863915	118.3029175	0.295513427	111.7282486	0.583678846	44.046772													1	0	3.71	1.22	1.22	0.597	0	1.11	1.11	-3.62	0.6248594143905185+0.023710702510604184j	-0.058971496896419444-0.14517640641961113j	0.044968869
23.32000051	0.611006831	12.13437462	0.269270857	116.7783127	0.296892886	110.1694183	0.592076948	43.71371078													1	0	0.309	0	0	0.228	4.21	3.41	3.41	-0.639	0.8767459537785206-0.11377906256346533j	0.10849488445985682-0.3987164554620357j	0.044968869
23.33999923	0.6180719	11.68528366	0.261711891	116.0439072	0.293254626	109.9192429	0.608818828	41.91614151													1	0	8.92	4.58	4.58	0.196	-1.86	0.0962	0.0962	-1.25	0.969194386526373+0.17697587865744152j	-0.2901733119201999-0.3768904601476049j	0.044968869
23.36	0.611637557	11.17211533	0.27539934	116.545784	0.297909515	110.0746841	0.5901791	39.64798355													1	0	0.348	2.06	2.06	0.125	-3.03	-6.66	-6.66	0.33	0.9536185911885975-0.011140487322453454j	-0.06224061410284339+0.2767333659921549j	0.044968869
23.38000077	0.594720299	10.95152092	0.279757685	115.1899261	0.311390107	109.489563	0.568217132	39.02591705													1	0	0	2.74	2.74	3.21	1.73	-0.927	-0.927	8.48	0.7119651545068862-0.6403926608481917j	-0.18208082559494132+0.11345824175136622j	0.044968869
23.39999949	0.596251583	11.8423357	0.279135138	114.2513199	0.315151418	108.1097794	0.581225379	39.0089035													1	0	3.74	0.173	0.173	0	4.18	1.24	1.24	1.11	0.7229005602297587-0.17247554219627023j	0.2733277353643662-0.010370325396890551j	0.044968869
23.42000026	0.608404976	11.81351757	0.272989224	113.7799606	0.311943014	107.3331223	0.602197391	37.55127716													1	0	1.83	0.183	0.183	1.34	-1.83	0.992	0.992	2.34	0.5518564502896375+0.3200438435365309j	0.05719207032883009-0.15781859851690702j	0.044968869
23.43999898	0.605141548	10.813694	0.287001975	114.3688354	0.316702838	107.7569504	0.585792841	35.36547852													1	0	0.177	4.94	4.94	0	-7.3	0	0	-0.672	1.0529709408543602+0.06301730657460335j	-0.32436821628844537-0.09329262814844419j	0.044968869
23.45999974	0.586624017	10.45127583	0.288840923	113.3993149	0.326353282	106.5543518	0.565796501	34.4317894													1	0	0	1.54	1.54	1.11	4.32	3.95	3.95	0.137	0.7281586755705458+0.07228704912939371j	0.09914446788507666-0.5552132500821407j	0.044968869
23.48000051	0.579300783	11.14164543	0.298236104	111.9744568	0.323567448	105.5439377	0.557151563	34.70610809													1	0	0	1.55	1.55	1.97	7.48	-0.544	-0.544	8.34	0.9642718477308296-0.252399987339328j	-0.04680360452610296+0.006843639880240343j	0.044968869
23.49999923	0.590239733	10.8393507	0.291659764	111.5343857	0.324639323	105.9521866	0.575904485	33.84996796													1	0	1.15	1.42	1.42	1.98	-7.91	-3.73	-3.73	4.77	0.9021397852392096+0.17501581441559738j	0.05701772916184902+0.13036269207528023j	0.044968869
23.52	0.583128642	9.998047829	0.297628432	111.4844971	0.334201363	105.5232773	0.579410463	31.64925957													1	0	0.57	0	0	3.21	-4.93	1.48	1.48	0	0.8542015651319961+0.34387014444027597j	-0.12088275960221555-0.051254534202031285j	0.044968869
23.54000077	0.568894396	9.974435806	0.308965677	110.878418	0.344497223	105.0670853	0.562464943	30.82424736													1	0	0.883	0.377	0.377	3.19	0	-1.85	-1.85	8.21	0.09413438259163717+0.1031573927293561j	-0.13193195998156743+0.13217226304446017j	0.044968869
23.55999949	0.561555544	9.965876579	0.301513932	110.0253983	0.345535008	103.9774551	0.554703378	30.66335869													1	0	4.89	3.23	3.23	0.921	-1.31	-4.43	-4.43	-6.59	0.2955485361927051-0.355715126016433j	0.6256827518054391+0.0762383398418359j	0.044968869
23.58000026	0.560774787	10.1083498	0.306633296	109.9085541	0.346779026	103.2673798	0.564760683	29.82881355													1	0	3.43	4.23	4.23	1.01	5.5	1.1	1.1	1.36	1.1370659875059068-0.24808237933393337j	-0.3818713999283539+0.3387299131618679j	0.044968869
23.60000102	0.564067501	9.782056808	0.313644465	109.9463577	0.35034821	103.435173	0.576609967	28.75058174													1	0	6.85	3.33	3.33	1.97	2.31	2.43	2.43	-3.87	0.7972812750799031+0.011400112310017646j	-0.0054844210871120395-0.17148786217479495j	0.044968869
23.61999974	0.547721669	9.481736183	0.317362978	109.1459351	0.357064619	102.3342438	0.567803362	27.12947845													1	0	0	0.925	0.925	0	-0.584	0.734	0.734	3.21	-0.6265522232791461+1.7035793811893702j	0.808985777069173-0.17285019346255096j	0.044968869
23.64000051	0.540648829	9.684781075	0.319003444	108.752121	0.352713133	101.2378159	0.559423003	26.22325897													1	0	4.86	0.392	0.392	1.63	-3.89	1.82	1.82	-0.0702	0.7961527584323875+0.12678916937632895j	-0.06157735416214327-0.1583183800603256j	0.044968869
23.65999923	0.541490276	10.12241077	0.324445434	108.1963196	0.346810125	101.3068008	0.556508124	25.83552933													1	0	4.28	0.179	0.179	0	0.634	1.25	1.25	-9.04	0.6340913656736172-0.05445258712513866j	-0.04730404538961288-0.02000852774210453j	0.044968869
23.68	0.537438839	9.730815887	0.330988925	108.3998337	0.359546628	101.4507141	0.558034893	25.01047707													1	0	3.61	4.77	4.77	1.51	-5.49	0.155	0.155	0.196	1.1827605894318176+0.22135632371905603j	-0.3270263302825595-0.43490120429694484j	0.044968869
23.70000077	0.521167129	9.498923302	0.343631137	107.1765823	0.370774031	100.6743469	0.548439297	24.00826645													1	0	0.903	1.01	1.01	0.768	4.34	-3.83	-3.83	5.25	0.6369980308299822-0.22168988422618705j	-0.30394679158663684+0.01045903176410967j	0.044968869
23.71999949	0.527711801	9.722082138	0.3429574	105.9882889	0.36665903	99.52282715	0.5496699	23.15386391													1	0	0.47	1.26	1.26	3.98	-7.05	-3.85	-3.85	-0.892	0.793150254299205+0.2623338130784722j	0.263440990963179+0.04635548526118914j	0.044968869
23.74000026	0.528909786	9.477818489	0.339058999	106.2666245	0.359785412	99.62353516	0.551508053	22.47789001													1	0	1.64	3.54	3.54	0	-4.66	0.116	0.116	4.61	0.526868658919618+0.5218041218994357j	0.46659788948137926+0.2489713329186013j	0.044968869
23.75999898	0.518410255	8.819116592	0.355499347	106.3842926	0.368508547	99.60595703	0.543558735	21.09107018													1	0	0.979	2.16	2.16	2.03	-3.94	3.03	3.03	-3.69	0.7982067232168103+0.21258087215033322j	-0.20096505907472492-0.10859100623061549j	0.044968869
23.77999974	0.506355906	9.493887901	0.360049812	104.4807129	0.379373315	99.27440643	0.529264443	21.09007072													1	0	0	5.49	5.49	0	-0.933	0.718	0.718	4.85	1.1453048658052638-0.37857405324217097j	-0.4531430334733412-0.015001627199711213j	0.044968869
23.80000051	0.517097007	9.495101929	0.350714866	103.9836121	0.385278851	97.79164124	0.549236564	20.63662529													1	0	3.72	0.769	0.769	0.197	-3.54	4.72	4.72	8.53	0.8481027358859411+0.22058849053164195j	0.08701702617001499-0.12057367460497032j	0.044968869
23.81999923	0.521991043	9.813221931	0.349793897	104.3920898	0.367477693	97.35398865	0.556364428	19.63518906													1	0	1.01	0.175	0.175	1.28	-0.295	-2.73	-2.73	-6.63	0.19304358862677742-0.27211228319356445j	0.27565182661182885+0.18554387554651297j	0.044968869
23.84	0.504332499	8.908666611	0.357032066	103.5833817	0.376224587	97.87443542	0.533858244	18.35548019													1	0	4.03	2.79	2.79	3.17	1.79	0.479	0.479	0	0.44881922481445263-0.19678396676310708j	0.391380566239771+0.06835294996829847j	0.044968869
23.86000077	0.493390334	9.395278931	0.365702134	103.091011	0.389681135	97.30451965	0.524217878	17.71231842													1	0	4.34	0.871	0.871	5.11	-6.91	0	0	4.31	0.859020314884561+0.1837420323936724j	0.025756682988982822-0.008023204828316326j	0.044968869
23.87999949	0.502022291	10.31357384	0.360158618	102.0777435	0.383697815	96.09749603	0.530050733	18.03732681													1	0	7.59	6.45	6.45	4.69	-1.82	-2.25	-2.25	0.121	0.7295974976058887-0.40512055439886013j	0.13421925252227423+0.569019374501667j	0.044968869
23.90000026	0.515495747	10.12926483	0.354041632	102.7304001	0.378160645	96.11805725	0.541825101	17.05521393													1	0	1.17	4.36	4.36	1.52	-2.86	-3.47	-3.47	1.38	0.8769435959504195-0.1819404917927461j	-0.23295398154116773+0.3566753022296658j	0.044968869
23.92000102	0.509120133	8.729110718	0.368121129	102.9885178	0.390803089	96.13970947	0.54303606	15.21891022													1	0	1.38	5.5	5.5	0.511	-0.238	1.22	1.22	-1.3	1.0354645853666782+0.12556072569103108j	-0.34422124481200245-0.13222231524022468j	0.044968869
23.93999974	0.48655488	8.405882835	0.387069292	101.612442	0.398640957	96.08222198	0.51659711	14.79939651													1	0	0.905	1.67	1.67	1.03	-0.926	0.738	0.738	3.82	-0.2307173771106877+0.7811797737401323j	0.6121289351030333+0.06182456465454141j	0.044968869
23.96000051	0.490383745	9.752137184	0.379266563	100.5385132	0.40446519	95.00509644	0.520667594	15.35712719													1	0	2.45	0.995	0.995	1.81	-2.74	-0.579	-0.579	-0.529	0.5966103974753837+0.3055611867329546j	0.19419344164242947-0.061634123605993435j	0.044968869
23.97999923	0.508691101	9.359379768	0.373901154	100.7645416	0.395176179	94.30461884	0.540760078	14.69333744													1	0	0	0.508	0.508	0.843	4.02	0.216	0.216	-0.0972	0.8882969611887397-0.48786708981422433j	0.094108693947529+0.11642140921390336j	0.044968869
24	0.509426562	8.122154236	0.392423176	100.6191177	0.390092316	94.62831879	0.535743638	12.71174145													1	0	4.89	0.818	0.818	0.603	-2.03	-1.88	-1.88	0.0583	0.7418982280450026+0.0059627029145372075j	0.12762479654827+0.30430419484273563j	0.044968869
24.02000077	0.489204894	7.841439724	0.397683768	99.94981384	0.402572887	94.35767365	0.519046115	11.81367111													1	0	0.969	3.3	3.3	1.61	0.949	5.84	5.84	4.07	1.0724670040842736+0.24935297303421614j	-0.11970227686172331-0.3397779280186757j	0.044968869
24.03999949	0.483285838	9.387527466	0.399964786	98.79106903	0.407298536	93.39821625	0.50673399	12.18403816
24.06000026	0.492282979	8.981796265	0.39182248	97.96569061	0.399873869	92.87475586	0.52612214	12.0033493
24.07999898	0.491468656	8.542619705	0.391530845	98.18546295	0.402687939	93.43214417	0.532207255	10.45214081
24.09999974	0.480088524	7.978711128	0.401376223	97.40850067	0.418295628	92.74550629	0.516168999	9.433616638
24.12000051	0.475362954	8.025206566	0.400010625	96.27264404	0.417578139	91.94094849	0.501685027	9.442345619
24.13999923	0.474620979	7.887416363	0.392833559	96.67990875	0.404794443	91.39696503	0.511900755	9.060535431
24.16	0.476060433	7.627601147	0.404674995	96.77893829	0.407171722	92.17456818	0.515364576	8.268193245
24.18000077	0.4678835	7.341306686	0.411162672	95.98454285	0.417293318	91.64783478	0.502946501	7.508852959
24.19999949	0.468606155	7.96021843	0.404294475	95.54859161	0.422185279	90.79659271	0.505070342	7.389703751
24.22000026	0.467723937	7.049356461	0.404208221	95.97001648	0.4094484	90.55039978	0.508540499	6.315252781
24.24000102	0.460904891	6.504927635	0.42199979	96.05647278	0.412617145	91.18647003	0.495697019	5.419929981
24.25999974	0.443537989	7.075711727	0.430279173	95.15747833	0.426865126	90.7454834	0.487769698	5.441264153
24.28000051	0.461070653	7.644873619	0.433524074	94.66823578	0.428115008	90.01689911	0.497790182	6.005414486
24.29999923	0.45277639	5.862270832	0.42967743	94.30914307	0.420848422	89.95684052	0.516503319	4.598535538
24.32	0.424301809	5.733006001	0.445628291	94.13750458	0.428045982	90.26404572	0.503447934	2.907155752
24.34000077	0.405437485	7.124018669	0.447742412	92.52204895	0.439870161	89.7569809	0.471774784	2.858435392
24.35999949	0.417537081	8.380134583	0.439678771	91.51948547	0.441603579	89.23900604	0.479095269	3.846662283
24.38000026	0.430835484	7.286962509	0.438098648	91.99762726	0.437756038	88.38873291	0.51136867	2.6927948
24.39999898	0.428730956	6.753466129	0.44556288	91.97390747	0.437440762	88.95339203	0.504628928	0.910252512
24.41999974	0.414228999	7.564373016	0.450147182	91.02962494	0.450792941	88.59310913	0.480350909	0.47868523
24.44000051	0.429567883	9.307715416	0.437100852	90.52210999	0.454548531	87.64382172	0.483305853	1.115465403
24.45999923	0.457496729	7.812747955	0.430049307	90.70998383	0.441706965	87.43507385	0.499375732	0.447162867
24.48	0.449370022	5.979725361	0.430673216	90.96121216	0.441679236	88.16719818	0.495438701	-1.240591764
24.50000077	0.423561884	5.847733974	0.441956726	90.89791107	0.463240278	87.50613403	0.475152371	-2.042980194
24.51999949	0.421993053	6.982906342	0.445392929	89.66900635	0.458996733	86.4367981	0.465087555	-2.00807023
24.54000026	0.435845151	6.531245232	0.440793783	90.02642059	0.454031731	86.73634338	0.47889049	-1.481570125
24.56000102	0.429298528	5.555473328	0.447573242	89.66723633	0.451291639	86.96195221	0.481652701	-3.135706902
24.57999974	0.412624113	4.730268955	0.457721315	88.97930145	0.472362892	86.85851288	0.466792304	-4.556969643
24.60000051	0.404652397	5.315701962	0.448845632	88.22112274	0.48074681	86.14559174	0.454130434	-4.028956413
24.61999923	0.414161485	5.689598083	0.452756818	88.46128082	0.472367398	85.43449402	0.455808418	-3.628214836
24.64	0.410317764	5.100403786	0.449481746	88.21140289	0.470182691	85.76622009	0.464941616	-4.636876106
24.66000077	0.406971917	4.670897961	0.446835201	88.27591705	0.491040529	85.46855927	0.466380544	-5.350979328
24.67999949	0.399145628	5.728072643	0.451236543	87.8562088	0.492151588	84.39532471	0.455438313	-5.816163063
24.70000026	0.397237498	5.539476395	0.444094541	87.50055695	0.483138585	83.95317841	0.445539139	-5.908899784
24.71999898	0.396475106	5.138279438	0.454418902	87.90670776	0.480891797	84.20173645	0.447058241	-6.64394474
24.73999974	0.394024015	4.958711147	0.464594695	87.26579285	0.495423325	84.37900543	0.444777933	-6.942362785
24.76000051	0.393950462	5.879158974	0.464135964	86.78403473	0.497002369	83.00603485	0.433217034	-7.132526398
24.77999923	0.396144454	5.070049286	0.460181084	86.72470856	0.497221571	82.6689682	0.440121731	-7.650549412
24.8	0.386846827	4.202013493	0.476460997	86.60951233	0.492456549	82.84230042	0.438842818	-8.529811859
24.82000077	0.374869733	4.744926453	0.475135723	86.33918762	0.501349001	82.58428955	0.428023828	-8.536428452
24.83999949	0.383657498	5.386981487	0.481218885	85.89183044	0.514026788	82.00393677	0.43304426	-8.058099747
24.86000026	0.39642857	4.456130505	0.482268034	85.88471985	0.49772925	81.49891663	0.441683098	-8.650822639
24.88000102	0.382315406	3.191494465	0.49414172	85.95103455	0.499440766	81.47147369	0.443390271	-10.44616032
24.89999974	0.368940987	4.231882572	0.496958249	85.49209595	0.511491867	81.57009888	0.423864278	-10.59711647
24.92000051	0.368686661	5.43093729	0.491690814	84.59832001	0.511822205	80.00465393	0.413450859	-10.24333286
24.93999923	0.38141904	4.645264626	0.488592419	84.36221313	0.504352817	80.45999146	0.432629357	-10.06348419
24.96	0.374685169	3.266401768	0.499302359	84.35571289	0.508319193	80.70381165	0.432892155	-11.82473373
24.98000077	0.356900516	2.790162563	0.508524554	83.32228851	0.519681942	80.32524872	0.416617486	-13.01406574
24.99999949	0.355961711	4.57186079	0.500088074	83.04811096	0.517740899	79.75592041	0.400678796	-12.08988857
25.02000026	0.372474171	4.706901073	0.494678427	83.3639679	0.512244365	78.99689484	0.411168564	-11.77143478
25.03999898	0.376737768	2.637626648	0.511411388	83.41223145	0.510207853	79.79843903	0.42655831	-12.92378139
25.05999974	0.354987066	2.711544514	0.517606583	83.06826782	0.527965304	79.6581192	0.41641099	-14.0480032
25.08000051	0.352442312	4.105083942	0.508289956	82.24493408	0.53315164	78.57006073	0.398221393	-13.86002636
25.09999923	0.362810798	3.644137859	0.507125586	81.98783875	0.516509801	78.22431946	0.400902923	-13.34869194
25.12	0.363887583	3.239889622	0.508904361	82.39303589	0.516791451	79.06227112	0.411396735	-13.80003738
25.14000077	0.35874385	2.214383841	0.526293499	81.63412476	0.533883839	78.87496185	0.408711441	-15.25455475
25.15999949	0.35064159	2.797659874	0.518282117	81.05792236	0.543815102	77.84609985	0.399462958	-15.19084167
25.18000026	0.338758919	2.767892838	0.511875851	80.92922211	0.534858095	77.0164566	0.398155426	-15.49260616
25.20000102	0.343925258	2.3900249	0.529120652	80.90381622	0.532121111	77.54025269	0.399797027	-15.97076511
25.21999974	0.34067431	2.459174395	0.530525825	80.14797211	0.537607083	77.86863708	0.399634839	-16.08992767
25.24000051	0.337136324	2.254662275	0.53464051	79.67363739	0.556616928	76.94200134	0.403378421	-16.94571304
25.25999923	0.342842011	2.244101286	0.536251917	79.08478546	0.541168649	76.19516754	0.400864176	-17.52027512
25.28	0.335142922	2.245573044	0.533224063	79.55857849	0.534193187	76.33909607	0.393001515	-18.25446129
25.30000077	0.331405698	2.888106585	0.543171795	79.23118591	0.542294716	76.52680969	0.387307787	-18.51104546
25.31999949	0.341872961	2.725309372	0.544078334	78.24885559	0.552322946	76.16628265	0.386519363	-18.00450897
25.34000026	0.339351157	1.494650364	0.536522831	77.96194458	0.555634862	75.75579071	0.397091077	-18.71753311
25.35999898	0.321772645	1.036666274	0.547443356	78.27163696	0.551889006	75.54393768	0.389384494	-20.17294121
25.37999974	0.306551513	2.055114985	0.550303247	77.26210022	0.555389902	75.42621613	0.36950484	-20.77161407
25.40000051	0.319111382	2.569922209	0.548476073	76.73195648	0.565573439	75.44972992	0.369526118	-19.55172157
25.41999923	0.327084961	1.820727587	0.549498541	76.89673615	0.568495878	74.76457977	0.384496059	-19.96013069
25.44	0.310045763	0.252582133	0.551384686	76.27697754	0.568694625	74.38948822	0.383188409	-22.18039322
25.46000077	0.296892236	0.873903275	0.557582593	76.3610611	0.578579232	74.3044281	0.367173374	-22.75449181
25.47999949	0.305007151	2.629905939	0.561247748	76.06165314	0.575130183	73.7670517	0.355886789	-21.4371357
25.50000026	0.317273398	1.920445204	0.555742031	75.92630768	0.57012256	73.34638977	0.372099004	-21.66826057
25.52000102	0.308478114	1.004983306	0.564259025	76.3401947	0.572603518	73.73979187	0.377040575	-23.31751633
25.53999974	0.291954118	0.727210104	0.576701774	75.9032135	0.581566585	73.01181793	0.358745366	-24.67082405
25.56000051	0.28930419	2.198622227	0.57031781	75.16584015	0.580309258	72.75145721	0.346285724	-23.6157341
25.57999923	0.297730351	2.27014637	0.569535572	75.13574982	0.577596633	72.32487488	0.356120449	-23.36393356
25.6	0.302746851	0.572365105	0.582954147	75.10168457	0.578788078	72.6877594	0.365690237	-24.62118721
25.62000077	0.288064432	0.350400805	0.589136558	74.32125092	0.586784175	72.59198761	0.351839205	-26.15016937
25.63999949	0.284744961	1.285235524	0.588258766	73.97696686	0.595712566	71.97177887	0.338347875	-25.99953461
25.66000026	0.29770017	1.429527044	0.595494618	73.77992249	0.585978492	71.44694519	0.339458092	-25.4872303
25.67999898	0.298057428	0.186903104	0.595392512	73.57693481	0.586404542	72.22080994	0.349565216	-26.14835548
25.69999974	0.28904745	-0.115879521	0.601161206	73.44976807	0.600322618	71.84467316	0.343138717	-27.32128716
25.72000051	0.28629423	0.371727794	0.603804137	72.70664215	0.606690545	71.19351959	0.331081294	-27.38923454
25.73999923	0.284859855	0.168451771	0.599711417	72.21141052	0.602145879	70.38249969	0.330236869	-27.36563301
25.76	0.286849171	-0.402763277	0.602264567	72.23892212	0.5912014	70.40207672	0.331414781	-28.06043434
25.78000077	0.273883369	-0.677858889	0.597952409	71.73664856	0.598136418	70.5470047	0.326059355	-28.80637741
25.79999949	0.269161068	-0.304563224	0.598552569	71.28092194	0.608721534	70.55334473	0.319218944	-28.62041092
25.82000026	0.276503239	-0.618097723	0.601350329	71.15211487	0.611851353	69.82119751	0.32359064	-28.61580849
25.84000102	0.272613277	-1.771297097	0.606039638	70.99410248	0.604308342	70.04763031	0.323053651	-29.50924873
25.85999974	0.259433417	-1.307892799	0.605746788	70.68428802	0.619147236	70.03672028	0.314857142	-30.64635849
25.88000051	0.262128705	-0.24431707	0.617592618	70.46374512	0.61589447	69.3670578	0.302696747	-30.28473091
25.89999923	0.275486867	-0.887073517	0.620720525	70.15229034	0.615628524	69.09719086	0.314983701	-30.1276207
25.92	0.263395515	-2.262865543	0.615354219	69.71234131	0.619857981	69.37522125	0.31427859	-31.11353111
25.94000077	0.251207973	-1.726798892	0.619841369	69.14463806	0.632619857	68.60430145	0.301626742	-32.42218781
25.95999949	0.247941101	-0.882918477	0.607980487	68.72371674	0.62672142	68.53369141	0.290420226	-31.54712105
25.98000026	0.257775174	-1.22098279	0.612520394	69.02268219	0.63125316	68.48228455	0.299228084	-31.11798096
25.99999898	0.256940432	-2.783263206	0.617857208	68.81123352	0.629460277	68.63184357	0.303265513	-31.94450188
